# Supplementary material for: Comparative Transcriptome Analysis of Henosepilachna vigintioctomaculata Reveals Critical Pathways during Development
Source: Int J Mol Sci. 2024 Jul 9;25(14):7505. doi: 10.3390/ijms25147505 (PMC11276636; doi:10.3390/ijms25147505)
Supplement: Supplementary file 1 [file ijms-25-07505-s001.zip › Table S4.xlsx]

## Sheet: Adult-vs-Egg
id	Adult-1_count	Adult-2_count	Adult-3_count	Egg-1_count	Egg-2_count	Egg-3_count	Adult-1_fpkm	Adult-2_fpkm	Adult-3_fpkm	Egg-1_fpkm	Egg-2_fpkm	Egg-3_fpkm	Adult_mean	Egg_mean	log2(fc)	PValue	FDR	Symbol	Description	KEGG_A_class	KEGG_B_class	Pathway	K_ID	GO Component	GO Function	GO Process	TF_family
MSTRG.6082	30934	33964	25086	17	17	9	1163.92	1218.97	1010.49	0.55	0.53	0.38	1131.13	0.486667	-11.1825	2.9352e-137	4.86627e-133	--	XP_044749595.1 uncharacterized protein LOC123310206 isoform X3 [Coccinella septempunctata]	-	-	-	-	-	-	-	--
MSTRG.25367	14370	11550	11961	9	8	10	894.45	685.76	797.05	0.49	0.42	0.69	792.42	0.533333	-10.537	6.90349e-89	5.72265e-85	SERPINB1	XP_023020182.1 alaserpin-like isoform X1 [Leptinotarsa decemlineata]	Human Diseases	Infectious disease: parasitic	ko05146//Amoebiasis	K13963	-	-	-	--
MSTRG.19369	5150	3394	5483	16	14	7	686.99	431.86	783.02	1.85	1.56	1.04	633.957	1.48333	-8.7394	1.46589e-84	8.10102e-81	--	XP_045480621.1 uncharacterized protein LOC123685080 [Harmonia axyridis]	-	-	-	-	GO:0016021//integral component of membrane	-	GO:0007155//cell adhesion	--
evm.TU.Chr1.1772	26992	26890	27302	39	10	22	379.55	360.67	411	0.47	0.12	0.34	383.74	0.31	-10.2736	5.93768e-57	2.46102e-53	Npr1	XP_044745317.1 uncharacterized protein LOC123307166 [Coccinella septempunctata]	-	-	-	-	GO:0016459//myosin complex	GO:0003774//cytoskeletal motor activity;GO:0004383//guanylate cyclase activity;GO:0004568//chitinase activity;GO:0004672//protein kinase activity;GO:0005524//ATP binding	GO:0006032//chitin catabolic process;GO:0006182//cGMP biosynthetic process;GO:0006468//protein phosphorylation;GO:0009190//cyclic nucleotide biosynthetic process;GO:0035556//intracellular signal transduction	--
MSTRG.20773	20897	13973	56984	10	9	2	1065.07	678.08	3103.84	0.46	0.4	0.11	1615.66	0.323333	-12.2868	1.20505e-55	3.99572e-52	--	-	-	-	-	-	-	-	-	--
evm.TU.Chr10.1101	8539	9316	13440	2	0	1	559.31	582.05	942.45	0.11	0	0.07	694.603	0.06	-13.4989	4.0312e-47	1.11389e-43	--	CAB3371435.1 Hypothetical predicted protein [Cloeon dipterum]	Metabolism;Metabolism	Global and overview maps;Carbohydrate metabolism	ko01100//Metabolic pathways;ko00520//Amino sugar and nucleotide sugar metabolism	K01183;K01183	GO:0005576//extracellular region	GO:0008061//chitin binding	-	--
MSTRG.24095	858	764	1471	6	4	4	57.45	48.8	105.46	0.35	0.22	0.3	70.57	0.29	-7.92686	1.26163e-42	2.98808e-39	SULT1E1	XP_045478224.1 sulfotransferase 1B1-like [Harmonia axyridis]	-	-	-	-	GO:0005575//cellular_component;GO:0005622//intracellular anatomical structure;GO:0005737//cytoplasm;GO:0005829//cytosol	GO:0003674//molecular_function;GO:0003824//catalytic activity;GO:0008146//sulfotransferase activity;GO:0016740//transferase activity;GO:0016782//transferase activity, transferring sulphur-containing groups	GO:0006790//sulfur compound metabolic process;GO:0006805//xenobiotic metabolic process;GO:0008150//biological_process;GO:0008152//metabolic process;GO:0009410//response to xenobiotic stimulus;GO:0009987//cellular process;GO:0042221//response to chemical;GO:0044237//cellular metabolic process;GO:0050896//response to stimulus;GO:0051716//cellular response to stimulus;GO:0051923//sulfation;GO:007088…	--
MSTRG.20771	25139	35644	22450	0	0	0	1513.13	2046.46	1446.64	0	0	0	1668.74	0.001	-20.6703	2.25262e-38	4.66828e-35	--	-	-	-	-	-	-	-	-	--
MSTRG.25366	19776	15341	18440	0	0	2	1226.4	907.49	1224.28	0	0	0.14	1119.39	0.0466667	-14.55	3.15079e-37	5.8041e-34	SERPINB3	XP_045467811.1 antichymotrypsin-2-like isoform X3 [Harmonia axyridis]	Human Diseases	Infectious disease: parasitic	ko05146//Amoebiasis	K13963	-	-	-	--
MSTRG.6602	132573	83892	75327	17	3	0	4985.94	3009.54	3032.9	0.55	0.09	0	3676.13	0.213333	-14.0728	5.96804e-34	9.89442e-31	--	XP_044749595.1 uncharacterized protein LOC123310206 isoform X3 [Coccinella septempunctata]	-	-	-	-	GO:0005634//nucleus	GO:0004842//ubiquitin-protein transferase activity;GO:0005515//protein binding	-	--
MSTRG.481	48009	73874	263554	0	0	1	3521.16	5168.25	20694.3	0	0	0.08	9794.58	0.0266667	-18.4866	1.00955e-33	1.52158e-30	--	-	-	-	-	-	-	-	-	--
evm.TU.Chr1.3632	11	46	18	9588	12698	6216	0.97	3.86	1.69	730.11	931.86	609.28	2.17333	757.083	8.4444	4.95385e-32	6.84415e-29	CRYL1	XP_045483326.1 lambda-crystallin [Harmonia axyridis]	Metabolism;Metabolism	Global and overview maps;Carbohydrate metabolism	ko01100//Metabolic pathways;ko00040//Pentose and glucuronate interconversions	K13247;K13247	GO:0005575//cellular_component;GO:0005622//intracellular anatomical structure;GO:0005737//cytoplasm;GO:0005829//cytosol;GO:0016507//mitochondrial fatty acid beta-oxidation multienzyme complex	GO:0000166//nucleotide binding;GO:0003674//molecular_function;GO:0003824//catalytic activity;GO:0003857//3-hydroxyacyl-CoA dehydrogenase activity;GO:0004148//dihydrolipoyl dehydrogenase activity;GO:0004165//dodecenoyl-CoA delta-isomerase activity;GO:0004300//enoyl-CoA hydratase activity;GO:0004459//L-lactate dehydrogenase activity;GO:0005198//structural molecule activity;GO:0005212//structural co…	GO:0005975//carbohydrate metabolic process;GO:0005996//monosaccharide metabolic process;GO:0006063//uronic acid metabolic process;GO:0006064//glucuronate catabolic process;GO:0006082//organic acid metabolic process;GO:0006096//glycolytic process;GO:0006629//lipid metabolic process;GO:0006631//fatty acid metabolic process;GO:0006635//fatty acid beta-oxidation;GO:0006793//phosphorus metabolic proce…	--
MSTRG.7023	4620	5669	5072	0	0	0	633.41	741.37	744.45	0	0	0	706.41	0.001	-19.4301	8.67481e-32	1.10631e-28	--	XP_045464679.1 uncharacterized protein LOC123673943 [Harmonia axyridis]	-	-	-	-	GO:0005575//cellular_component	GO:0003674//molecular_function	GO:0008150//biological_process	--
MSTRG.19296	4559	5174	8845	0	0	0	502	543.44	1042.68	0	0	0	696.04	0.001	-19.4088	2.17079e-31	2.57068e-28	APOD	XP_045478258.1 uncharacterized protein LOC123683308 [Harmonia axyridis]	-	-	-	-	GO:0005575//cellular_component;GO:0005576//extracellular region;GO:0005615//extracellular space	GO:0003674//molecular_function;GO:0005488//binding;GO:0031409//pigment binding	GO:0006950//response to stress;GO:0006979//response to oxidative stress;GO:0007275//multicellular organism development;GO:0007568//aging;GO:0008150//biological_process;GO:0008340//determination of adult lifespan;GO:0010259//multicellular organism aging;GO:0030682//mitigation of host defenses by symbiont;GO:0032501//multicellular organismal process;GO:0032502//developmental process;GO:0033500//car…	--
MSTRG.9354	1536	2563	6997	12	12	3	89.69	142.75	437.38	0.61	0.58	0.2	223.273	0.463333	-8.91254	4.37514e-31	4.83569e-28	Lip1	XP_044748536.1 lipase 3-like [Coccinella septempunctata]	Cellular Processes;Organismal Systems;Metabolism	Transport and catabolism;Digestive system;Lipid metabolism	ko04142//Lysosome;ko04979//Cholesterol metabolism;ko00100//Steroid biosynthesis	K01052;K01052;K01052	-	-	GO:0006629//lipid metabolic process	--
MSTRG.17556	27	25	43	7573	2812	2189	0.41	0.36	0.69	98.57	35.28	36.68	0.486667	56.8433	6.86791	4.71255e-30	4.88309e-27	acr-16	XP_044766054.1 neuronal acetylcholine receptor subunit alpha-7 isoform X2 [Coccinella septempunctata]	-	-	-	-	GO:0005575//cellular_component;GO:0005886//plasma membrane;GO:0005887//integral component of plasma membrane;GO:0005892//acetylcholine-gated channel complex;GO:0016020//membrane;GO:0016021//integral component of membrane;GO:0031224//intrinsic component of membrane;GO:0031226//intrinsic component of plasma membrane;GO:0032991//protein-containing complex;GO:0034702//ion channel complex;GO:0043235//…	GO:0003674//molecular_function;GO:0004888//transmembrane signaling receptor activity;GO:0005215//transporter activity;GO:0005216//ion channel activity;GO:0005230//extracellular ligand-gated ion channel activity;GO:0005231//excitatory extracellular ligand-gated ion channel activity;GO:0005261//cation channel activity;GO:0008324//cation transmembrane transporter activity;GO:0015075//ion transmembra…	GO:0003008//system process;GO:0006810//transport;GO:0006811//ion transport;GO:0006812//cation transport;GO:0007154//cell communication;GO:0007165//signal transduction;GO:0007166//cell surface receptor signaling pathway;GO:0007267//cell-cell signaling;GO:0007268//chemical synaptic transmission;GO:0007271//synaptic transmission, cholinergic;GO:0008150//biological_process;GO:0009636//response to tox…	--
evm.TU.Chr1.2634	803	431	924	3	4	4	21.31	10.91	26.25	0.07	0.09	0.12	19.49	0.0933333	-7.70613	7.06323e-30	6.53189e-27	Fasn	XP_044764578.1 fatty acid synthase-like [Coccinella septempunctata]	Metabolism;Organismal Systems;Environmental Information Processing;Human Diseases;Metabolism;Metabolism	Global and overview maps;Endocrine system;Signal transduction;Endocrine and metabolic disease;Global and overview maps;Lipid metabolism	ko01100//Metabolic pathways;ko04910//Insulin signaling pathway;ko04152//AMPK signaling pathway;ko04936//Alcoholic liver disease;ko01212//Fatty acid metabolism;ko00061//Fatty acid biosynthesis	K00665;K00665;K00665;K00665;K00665;K00665	-	GO:0003674//molecular_function;GO:0003824//catalytic activity;GO:0004024//alcohol dehydrogenase activity, zinc-dependent;GO:0004312//fatty acid synthase activity;GO:0005488//binding;GO:0008270//zinc ion binding;GO:0008641//ubiquitin-like modifier activating enzyme activity;GO:0008743//L-threonine 3-dehydrogenase activity;GO:0016491//oxidoreductase activity;GO:0016655//oxidoreductase activity, act…	GO:0006113//fermentation;GO:0006567//threonine catabolic process;GO:0008150//biological_process;GO:0008152//metabolic process;GO:0009058//biosynthetic process	--
MSTRG.3395	550	587	406	17	15	7	22.38	22.78	17.69	0.6	0.51	0.32	20.95	0.476667	-5.45783	7.09174e-30	6.53189e-27	--	XP_045482849.1 nose resistant to fluoxetine protein 6-like [Harmonia axyridis]	-	-	-	-	GO:0005634//nucleus	GO:0003674//molecular_function;GO:0003824//catalytic activity;GO:0005524//ATP binding;GO:0016740//transferase activity;GO:0016746//acyltransferase activity;GO:0016747//acyltransferase activity, transferring groups other than amino-acyl groups	GO:0003008//system process;GO:0006355//regulation of transcription, DNA-templated;GO:0007600//sensory perception;GO:0008150//biological_process;GO:0019233//sensory perception of pain;GO:0032501//multicellular organismal process;GO:0050877//nervous system process	--
MSTRG.7082	8740	7492	6730	1	0	0	555.14	453.91	457.64	0.05	0	0	488.897	0.0166667	-14.8403	1.19791e-29	1.03782e-26	GRP	XP_044766632.1 beta-1,3-glucan-binding protein-like [Coccinella septempunctata]	-	-	-	-	-	GO:0004553//hydrolase activity, hydrolyzing O-glycosyl compounds	GO:0005975//carbohydrate metabolic process;GO:0007217//tachykinin receptor signaling pathway	--
MSTRG.13169	3	4	2	581	793	442	0.06	0.08	0.04	10.16	13.37	9.95	0.06	11.16	7.53916	1.25196e-29	1.03782e-26	Kr	XP_044761582.1 protein krueppel-like [Coccinella septempunctata]	-	-	-	-	GO:0005575//cellular_component;GO:0005622//intracellular anatomical structure;GO:0005634//nucleus;GO:0005654//nucleoplasm;GO:0005657//replication fork;GO:0005694//chromosome;GO:0005737//cytoplasm;GO:0005794//Golgi apparatus;GO:0012505//endomembrane system;GO:0031974//membrane-enclosed lumen;GO:0031981//nuclear lumen;GO:0043226//organelle;GO:0043227//membrane-bounded organelle;GO:0043228//non-memb…	GO:0000976//transcription cis-regulatory region binding;GO:0000977//RNA polymerase II transcription regulatory region sequence-specific DNA binding;GO:0000981//DNA-binding transcription factor activity, RNA polymerase II-specific;GO:0001067//transcription regulatory region nucleic acid binding;GO:0001161//intronic transcription regulatory region sequence-specific DNA binding;GO:0001227//DNA-bindi…	GO:0000003//reproduction;GO:0000018//regulation of DNA recombination;GO:0000122//negative regulation of transcription by RNA polymerase II;GO:0000578//embryonic axis specification;GO:0000902//cell morphogenesis;GO:0000904//cell morphogenesis involved in differentiation;GO:0001558//regulation of cell growth;GO:0001654//eye development;GO:0001655//urogenital system development;GO:0001709//cell fate…	--
evm.TU.Chr5.926	2838	1898	3606	16	52	14	269.98	172.23	367.25	1.32	4.13	1.48	269.82	2.31	-6.86796	2.68025e-29	2.11599e-26	RGN	XP_045470494.1 regucalcin-like [Harmonia axyridis]	Metabolism;Metabolism;Metabolism;Metabolism	Global and overview maps;Global and overview maps;Carbohydrate metabolism;Carbohydrate metabolism	ko01100//Metabolic pathways;ko01200//Carbon metabolism;ko00053//Ascorbate and aldarate metabolism;ko00030//Pentose phosphate pathway	K01053;K01053;K01053;K01053	-	GO:0005515//protein binding	-	--
MSTRG.25378	33083	10498	50675	0	0	1	2145.17	649.31	3517.77	0	0	0.07	2104.08	0.0233333	-16.4604	7.39337e-29	5.57157e-26	SERPINB3	XP_044756162.1 antichymotrypsin-2-like isoform X2 [Coccinella septempunctata]	Human Diseases	Infectious disease: parasitic	ko05146//Amoebiasis	K13963	GO:0000781//chromosome, telomeric region	GO:0042162//telomeric DNA binding	-	--
MSTRG.15897	4551	3884	4475	0	0	1	294.19	239.49	309.69	0	0	0.07	281.123	0.0233333	-13.5565	9.6876e-28	6.98307e-25	--	XP_045470685.1 proprotein convertase subtilisin/kexin type 5-like [Harmonia axyridis]	-	-	-	-	-	-	-	--
MSTRG.16409	12	9	10	1263	1341	372	0.47	0.34	0.42	42.73	43.73	16.2	0.41	34.22	6.38307	1.47985e-27	1.02227e-24	bhlhe22	XP_044751363.1 class E basic helix-loop-helix protein 22 [Coccinella septempunctata]	-	-	-	-	GO:0005575//cellular_component;GO:0005622//intracellular anatomical structure;GO:0005634//nucleus;GO:0043226//organelle;GO:0043227//membrane-bounded organelle;GO:0043229//intracellular organelle;GO:0043231//intracellular membrane-bounded organelle	GO:0000981//DNA-binding transcription factor activity, RNA polymerase II-specific;GO:0003674//molecular_function;GO:0003682//chromatin binding;GO:0003700//DNA-binding transcription factor activity;GO:0005488//binding;GO:0005515//protein binding;GO:0042802//identical protein binding;GO:0042803//protein homodimerization activity;GO:0046983//protein dimerization activity;GO:0140110//transcription re…	GO:0000902//cell morphogenesis;GO:0000904//cell morphogenesis involved in differentiation;GO:0001654//eye development;GO:0003002//regionalization;GO:0003407//neural retina development;GO:0006139//nucleobase-containing compound metabolic process;GO:0006351//transcription, DNA-templated;GO:0006355//regulation of transcription, DNA-templated;GO:0006357//regulation of transcription by RNA polymerase …	--
MSTRG.20539	778	688	1067	1	8	2	33.51	28.26	49.22	0.04	0.28	0.1	36.9967	0.14	-8.04582	1.60914e-27	1.06711e-24	CYP4V2	XP_044755208.1 uncharacterized protein LOC123314152 [Coccinella septempunctata]	-	-	-	-	-	GO:0005506//iron ion binding;GO:0016705//oxidoreductase activity, acting on paired donors, with incorporation or reduction of molecular oxygen;GO:0020037//heme binding	-	--
MSTRG.25533	26	18	27	2726	1206	1386	1.47	0.97	1.64	133.54	56.93	87.39	1.36	92.62	6.08965	1.80814e-27	1.15296e-24	--	XP_044756729.1 uncharacterized protein DDB_G0283697 isoform X3 [Coccinella septempunctata]	-	-	-	-	GO:0000139//Golgi membrane;GO:0005575//cellular_component;GO:0005622//intracellular anatomical structure;GO:0005737//cytoplasm;GO:0005794//Golgi apparatus;GO:0005795//Golgi stack;GO:0012505//endomembrane system;GO:0016020//membrane;GO:0031090//organelle membrane;GO:0031984//organelle subcompartment;GO:0031985//Golgi cisterna;GO:0032580//Golgi cisterna membrane;GO:0043226//organelle;GO:0043227//me…	GO:0003674//molecular_function;GO:0003824//catalytic activity;GO:0008194//UDP-glycosyltransferase activity;GO:0008376//acetylgalactosaminyltransferase activity;GO:0016740//transferase activity;GO:0016757//glycosyltransferase activity;GO:0016758//hexosyltransferase activity	GO:0006022//aminoglycan metabolic process;GO:0006023//aminoglycan biosynthetic process;GO:0006024//glycosaminoglycan biosynthetic process;GO:0006029//proteoglycan metabolic process;GO:0006082//organic acid metabolic process;GO:0006790//sulfur compound metabolic process;GO:0006807//nitrogen compound metabolic process;GO:0006950//response to stress;GO:0008150//biological_process;GO:0008152//metabol…	--
MSTRG.22539	1016	899	694	39	25	23	36.15	30.51	26.44	1.2	0.74	0.91	31.0333	0.95	-5.02975	2.33477e-27	1.43363e-24	UGT5	XP_044746167.1 UDP-glycosyltransferase UGT5-like [Coccinella septempunctata]	Metabolism;Metabolism;Human Diseases;Organismal Systems;Metabolism;Metabolism;Metabolism;Metabolism;Human Diseases;Metabolism;Metabolism;Metabolism	Global and overview maps;Xenobiotics biodegradation and metabolism;Cancer: overview;Digestive system;Carbohydrate metabolism;Carbohydrate metabolism;Xenobiotics biodegradation and metabolism;Xenobiotics biodegradation and metabolism;Cancer: overview;Metabolism of cofactors and vitamins;Metabolism of cofactors and vitamins;Lipid metabolism	ko01100//Metabolic pathways;ko00983//Drug metabolism - other enzymes;ko05207//Chemical carcinogenesis - receptor activation;ko04976//Bile secretion;ko00040//Pentose and glucuronate interconversions;ko00053//Ascorbate and aldarate metabolism;ko00980//Metabolism of xenobiotics by cytochrome P450;ko00982//Drug metabolism - cytochrome P450;ko05204//Chemical carcinogenesis - DNA adducts;ko00830//Retin…	K00699;K00699;K00699;K00699;K00699;K00699;K00699;K00699;K00699;K00699;K00699;K00699	-	GO:0008194//UDP-glycosyltransferase activity;GO:0016758//hexosyltransferase activity;GO:0050511//undecaprenyldiphospho-muramoylpentapeptide beta-N-acetylglucosaminyltransferase activity	GO:0007275//multicellular organism development;GO:0009252//peptidoglycan biosynthetic process	--
MSTRG.18566	6560	6026	2804	1	0	2	720.45	631.27	329.68	0.1	0	0.24	560.467	0.113333	-12.2718	2.91736e-27	1.72739e-24	At1g75040	XP_044757458.1 thaumatin-like protein 1b [Coccinella septempunctata]	-	-	-	-	-	-	-	--
MSTRG.9440	1442	1398	1147	0	2	3	192.66	178.17	164.06	0	0.22	0.45	178.297	0.223333	-9.64087	1.30173e-26	7.44183e-24	AGAP007347	ALW95351.1 c-type lysozyme, partial [Cryptolaemus montrouzieri]	Organismal Systems	Digestive system	ko04970//Salivary secretion	K13915	-	-	-	--
MSTRG.10114	613	737	768	14	9	16	7.17	8.22	9.61	0.14	0.08	0.2	8.33333	0.14	-5.89539	1.62419e-26	8.97581e-24	Tf2-12	KAH0818877.1 hypothetical protein GEV33_003914 [Tenebrio molitor]	-	-	-	-	-	GO:0003964//RNA-directed DNA polymerase activity;GO:0004018//N6-(1,2-dicarboxyethyl)AMP AMP-lyase (fumarate-forming) activity	GO:0000373//Group II intron splicing;GO:0006188//IMP biosynthetic process;GO:0015074//DNA integration	--
MSTRG.25365	8867	6379	39231	1	1	5	527.65	362.09	2499.3	0.05	0.05	0.33	1129.68	0.143333	-12.9443	2.83595e-26	1.51668e-23	SERPINB14B	XP_044756162.1 antichymotrypsin-2-like isoform X2 [Coccinella septempunctata]	Human Diseases	Infectious disease: parasitic	ko05146//Amoebiasis	K13963	-	-	-	--
evm.TU.Chr7.2431	1159	1445	1228	238	209	122	101.3	120.47	114.9	18.01	15.24	11.88	112.223	15.0433	-2.89918	3.31794e-26	1.719e-23	Acbd5	XP_045483106.1 acyl-CoA-binding domain-containing protein 5 [Harmonia axyridis]	-	-	-	-	GO:0005575//cellular_component;GO:0005622//intracellular anatomical structure;GO:0005634//nucleus;GO:0005654//nucleoplasm;GO:0005737//cytoplasm;GO:0005777//peroxisome;GO:0005778//peroxisomal membrane;GO:0005783//endoplasmic reticulum;GO:0005794//Golgi apparatus;GO:0012505//endomembrane system;GO:0016020//membrane;GO:0016021//integral component of membrane;GO:0031090//organelle membrane;GO:0031224…	GO:0000062//fatty-acyl-CoA binding;GO:0000166//nucleotide binding;GO:0003674//molecular_function;GO:0005488//binding;GO:0005515//protein binding;GO:0008289//lipid binding;GO:0017076//purine nucleotide binding;GO:0030554//adenyl nucleotide binding;GO:0032553//ribonucleotide binding;GO:0032555//purine ribonucleotide binding;GO:0032559//adenyl ribonucleotide binding;GO:0033218//amide binding;GO:0036…	GO:0006082//organic acid metabolic process;GO:0006629//lipid metabolic process;GO:0006631//fatty acid metabolic process;GO:0006644//phospholipid metabolic process;GO:0006650//glycerophospholipid metabolic process;GO:0006793//phosphorus metabolic process;GO:0006796//phosphate-containing compound metabolic process;GO:0006807//nitrogen compound metabolic process;GO:0006914//autophagy;GO:0008150//bio…	--
MSTRG.9143	2627	7521	6761	0	0	0	79.86	218.09	220.04	0	0	0	172.663	0.001	-17.3976	5.47938e-26	2.75281e-23	--	-	-	-	-	-	-	-	-	--
evm.TU.Chr9.2308	250	235	262	2	3	3	26.39	23.66	29.6	0.18	0.26	0.35	26.55	0.263333	-6.65568	6.80739e-26	3.3194e-23	CES2	ALW95357.1 carboxylesterase, partial [Cryptolaemus montrouzieri]	Metabolism	Metabolism of terpenoids and polyketides	ko00981//Insect hormone biosynthesis	K01063	-	GO:0008236//serine-type peptidase activity;GO:0016787//hydrolase activity	GO:0006508//proteolysis	--
MSTRG.11906	8039	4578	3778	3	0	0	346.62	188.28	174.39	0.11	0	0	236.43	0.0366667	-12.6547	1.03401e-25	4.89796e-23	Tcjhe	XP_044758909.1 uncharacterized protein LOC123316758 [Coccinella septempunctata]	-	-	-	-	-	GO:0016787//hydrolase activity	-	--
MSTRG.23316	144	122	142	1562	1702	1152	2.81	2.27	2.97	26.4	27.72	25.06	2.68333	26.3933	3.29808	1.65436e-25	7.61878e-23	--	XP_045467589.1 uncharacterized protein LOC123676001 [Harmonia axyridis]	-	-	-	-	-	GO:0042302//structural constituent of cuticle	-	--
MSTRG.22939	10	13	11	596	390	265	0.25	0.31	0.29	12.82	8.08	7.34	0.283333	9.41333	5.05413	2.64283e-25	1.1842e-22	--	XP_044754273.1 uncharacterized protein LOC123313452 [Coccinella septempunctata]	-	-	-	-	-	-	-	--
MSTRG.15898	4874	5946	3414	0	0	1	439.74	511.71	329.75	0	0	0.1	427.067	0.0333333	-13.6452	4.28235e-25	1.86834e-22	--	XP_045471381.1 uncharacterized protein LOC123678410 [Harmonia axyridis]	-	-	-	-	-	-	GO:0043248//proteasome assembly	--
MSTRG.17885	1178	1229	546	3	8	4	80.23	79.84	39.81	0.18	0.45	0.3	66.6267	0.31	-7.74769	8.03523e-25	3.4158e-22	PNLIPRP1	XP_044765632.1 lipoprotein lipase-like [Coccinella septempunctata]	-	-	-	-	-	GO:0004465//lipoprotein lipase activity;GO:0004806//triglyceride lipase activity;GO:0016788//hydrolase activity, acting on ester bonds	GO:0006629//lipid metabolic process	--
MSTRG.10909	9	6	11	14097	2818	17786	0.47	0.3	0.61	634.11	122.16	1029.81	0.46	595.36	10.3379	8.26442e-25	3.42539e-22	--	XP_045476115.1 uncharacterized protein LOC123681845 [Harmonia axyridis]	-	-	-	-	-	-	-	--
MSTRG.25895	226	216	281	1706	1668	836	5.44	4.96	7.24	35.57	33.52	22.44	5.88	30.51	2.37539	1.45895e-24	5.89951e-22	--	-	-	-	-	-	-	-	-	--
MSTRG.12098	707	556	601	1	7	4	30.1	22.58	27.39	0.04	0.25	0.19	26.69	0.16	-7.38208	1.65085e-24	6.51652e-22	UGT5	XP_045479526.1 UDP-glycosyltransferase UGT5-like isoform X3 [Harmonia axyridis]	-	-	-	-	-	GO:0008194//UDP-glycosyltransferase activity;GO:0016758//hexosyltransferase activity;GO:0050511//undecaprenyldiphospho-muramoylpentapeptide beta-N-acetylglucosaminyltransferase activity	GO:0009252//peptidoglycan biosynthetic process	--
MSTRG.12300	14	21	16	26860	49375	2246	1.46	2.08	1.78	2417.93	4283.49	260.25	1.77333	2320.56	10.3538	2.27255e-24	8.76202e-22	--	XP_021914428.1 protein takeout-like [Zootermopsis nevadensis]	-	-	-	-	-	-	-	--
MSTRG.17485	19	17	35	937	639	392	0.22	0.18	0.43	9.25	6.08	4.98	0.276667	6.77	4.61294	5.69209e-24	2.14475e-21	CACNA2D4	XP_045481989.1 voltage-dependent calcium channel subunit alpha-2/delta-4 isoform X3 [Harmonia axyridis]	Environmental Information Processing;Organismal Systems;Organismal Systems;Human Diseases;Organismal Systems;Human Diseases;Human Diseases	Signal transduction;Endocrine system;Circulatory system;Cardiovascular disease;Circulatory system;Cardiovascular disease;Cardiovascular disease	ko04010//MAPK signaling pathway;ko04921//Oxytocin signaling pathway;ko04261//Adrenergic signaling in cardiomyocytes;ko05414//Dilated cardiomyopathy;ko04260//Cardiac muscle contraction;ko05410//Hypertrophic cardiomyopathy;ko05412//Arrhythmogenic right ventricular cardiomyopathy	K04861;K04861;K04861;K04861;K04861;K04861;K04861	GO:0010007//magnesium chelatase complex	GO:0003674//molecular_function;GO:0005215//transporter activity;GO:0005216//ion channel activity;GO:0005244//voltage-gated ion channel activity;GO:0005245//voltage-gated calcium channel activity;GO:0005261//cation channel activity;GO:0005262//calcium channel activity;GO:0008324//cation transmembrane transporter activity;GO:0015075//ion transmembrane transporter activity;GO:0015085//calcium ion tr…	GO:0006810//transport;GO:0006811//ion transport;GO:0006812//cation transport;GO:0006816//calcium ion transport;GO:0008150//biological_process;GO:0015995//chlorophyll biosynthetic process;GO:0030001//metal ion transport;GO:0034220//ion transmembrane transport;GO:0051179//localization;GO:0051234//establishment of localization;GO:0055085//transmembrane transport;GO:0070588//calcium ion transmembrane…	--
MSTRG.8671	13227	12785	2029	1	5	5	521.91	482.13	84.17	0.03	0.17	0.22	362.737	0.14	-11.3393	8.00022e-24	2.94746e-21	--	XP_044749100.1 uncharacterized protein LOC123309873 [Coccinella septempunctata]	-	-	-	-	-	-	-	--
MSTRG.4261	21	19	34	1028	1335	382	0.41	0.36	0.71	17.43	21.65	8.34	0.493333	15.8067	5.00183	3.01348e-23	1.0861e-20	sca	XP_044762095.1 protein scabrous isoform X1 [Coccinella septempunctata]	-	-	-	-	GO:0005575//cellular_component;GO:0005576//extracellular region	GO:0005524//ATP binding	GO:0001654//eye development;GO:0001736//establishment of planar polarity;GO:0001738//morphogenesis of a polarized epithelium;GO:0001745//compound eye morphogenesis;GO:0001751//compound eye photoreceptor cell differentiation;GO:0001752//compound eye photoreceptor fate commitment;GO:0001754//eye photoreceptor cell differentiation;GO:0002009//morphogenesis of an epithelium;GO:0002165//instar larval …	--
MSTRG.13443	760	995	1391	161	199	89	34.83	43.49	68.24	6.39	7.61	4.55	48.8533	6.18333	-2.982	1.00296e-22	3.53787e-20	--	XP_044761403.1 zinc finger protein 708-like [Coccinella septempunctata]	Human Diseases	Infectious disease: viral	ko05168//Herpes simplex virus 1 infection	K09228	-	-	-	--
MSTRG.18580	49	24	1	122928	111146	108689	3.12	1.46	0.07	6770.44	5899.48	7705.37	1.55	6791.76	12.0973	2.11746e-22	7.31361e-20	Cp1	XP_045478088.1 procathepsin L-like [Harmonia axyridis]	Cellular Processes;Human Diseases;Cellular Processes;Cellular Processes;Human Diseases;Cellular Processes;Organismal Systems;Human Diseases	Transport and catabolism;Cancer: overview;Transport and catabolism;Transport and catabolism;Cardiovascular disease;Cell growth and death;Immune system;Immune disease	ko04142//Lysosome;ko05205//Proteoglycans in cancer;ko04140//Autophagy - animal;ko04145//Phagosome;ko05418//Fluid shear stress and atherosclerosis;ko04210//Apoptosis;ko04612//Antigen processing and presentation;ko05323//Rheumatoid arthritis	K01365;K01365;K01365;K01365;K01365;K01365;K01365;K01365	-	GO:0008234//cysteine-type peptidase activity	GO:0006508//proteolysis	--
MSTRG.9802	23	14	25	452	405	288	3.05	1.77	3.55	51.87	44.79	42.54	2.79	46.4	4.05579	2.64062e-22	8.93446e-20	--	XP_044748733.1 uncharacterized protein LOC123309605 [Coccinella septempunctata]	-	-	-	-	-	GO:0003674//molecular_function;GO:0005488//binding;GO:0005543//phospholipid binding;GO:0008289//lipid binding;GO:0034235//GPI anchor binding;GO:0035091//phosphatidylinositol binding;GO:0043167//ion binding;GO:0043168//anion binding;GO:0051539//4 iron, 4 sulfur cluster binding;GO:0051861//glycolipid binding;GO:0097367//carbohydrate derivative binding	GO:0006022//aminoglycan metabolic process;GO:0006023//aminoglycan biosynthetic process;GO:0006030//chitin metabolic process;GO:0006031//chitin biosynthetic process;GO:0006040//amino sugar metabolic process;GO:0006400//tRNA modification;GO:0006807//nitrogen compound metabolic process;GO:0007275//multicellular organism development;GO:0007424//open tracheal system development;GO:0008150//biological_…	--
MSTRG.10910	1	1	1	4962	1201	2347	0.06	0.05	0.06	241.93	56.43	147.29	0.0566667	148.55	11.3562	5.33049e-22	1.76313e-19	--	XP_044758197.1 uncharacterized protein LOC123316274 [Coccinella septempunctata]	-	-	-	-	GO:0005887//integral component of plasma membrane	GO:0004252//serine-type endopeptidase activity	GO:0006464//cellular protein modification process	--
evm.TU.Chr9.2528	1940	3587	6636	8	1	9	173.35	305.73	634.82	0.62	0.07	0.9	371.3	0.53	-9.45238	5.42371e-22	1.76313e-19	--	XP_045468048.1 phospholipase A2 inhibitor-like [Harmonia axyridis]	Human Diseases;Environmental Information Processing;Cellular Processes;Environmental Information Processing	Infectious disease: viral;Signal transduction;Cellular community - eukaryotes;Signaling molecules and interaction	ko05165//Human papillomavirus infection;ko04151//PI3K-Akt signaling pathway;ko04510//Focal adhesion;ko04512//ECM-receptor interaction	K06248;K06248;K06248;K06248	-	GO:0005515//protein binding	-	--
evm.TU.Chr1.696	1949	2840	1288	0	0	0	244.44	339.76	172.94	0	0	0	252.38	0.001	-17.9452	7.38488e-22	2.3545e-19	--	-	-	-	-	-	-	GO:0030246//carbohydrate binding	-	--
MSTRG.6601	1755	1106	1116	0	0	0	172.83	103.89	117.66	0	0	0	131.46	0.001	-17.0043	9.7955e-22	3.06414e-19	TREX1	XP_045470858.1 three prime repair exonuclease 2-like [Harmonia axyridis]	-	-	-	-	GO:0009360//DNA polymerase III complex	GO:0003887//DNA-directed DNA polymerase activity;GO:0004527//exonuclease activity	GO:0006260//DNA replication	--
MSTRG.23523	0	0	0	3128	7734	1680	0	0	0	262.69	625.94	181.64	0.001	356.757	18.4446	1.41174e-21	4.3343e-19	--	-	-	-	-	-	GO:0042729//DASH complex;GO:0072686//mitotic spindle	GO:0003677//DNA binding;GO:0004803//transposase activity;GO:0005516//calmodulin binding;GO:0008236//serine-type peptidase activity	GO:0006313//transposition, DNA-mediated;GO:0006355//regulation of transcription, DNA-templated;GO:0006508//proteolysis;GO:0007052//mitotic spindle organization	--
MSTRG.14396	1424	2195	2207	410	426	244	30.28	44.52	50.24	7.55	7.56	5.79	41.68	6.96667	-2.58081	2.28857e-21	6.89858e-19	--	XP_045472860.1 hornerin-like isoform X3 [Harmonia axyridis]	-	-	-	-	-	-	-	--
MSTRG.19275	2403	11677	3725	5	1	7	258.83	1199.7	429.53	0.47	0.09	0.84	629.353	0.466667	-10.3973	2.79844e-21	8.28489e-19	APOD	XP_045472708.1 apolipoprotein D-like [Harmonia axyridis]	-	-	-	-	GO:0005575//cellular_component;GO:0005576//extracellular region;GO:0005615//extracellular space	GO:0003674//molecular_function;GO:0005488//binding;GO:0031409//pigment binding	GO:0006950//response to stress;GO:0006979//response to oxidative stress;GO:0007275//multicellular organism development;GO:0007568//aging;GO:0008150//biological_process;GO:0008340//determination of adult lifespan;GO:0010259//multicellular organism aging;GO:0030682//mitigation of host defenses by symbiont;GO:0032501//multicellular organismal process;GO:0032502//developmental process;GO:0033500//car…	--
MSTRG.25596	1803	1434	978	0	0	0	156.61	118.81	90.94	0	0	0	122.12	0.001	-16.8979	3.16177e-21	9.19632e-19	--	XP_044755979.1 protein takeout-like [Coccinella septempunctata]	-	-	-	-	-	GO:0017025//TBP-class protein binding	-	--
MSTRG.19289	1120	3820	2634	0	0	0	144.13	468.92	362.89	0	0	0	325.313	0.001	-18.3115	3.75445e-21	1.07319e-18	APOD	XP_044746730.1 apolipoprotein D-like [Coccinella septempunctata]	-	-	-	-	GO:0005575//cellular_component;GO:0005576//extracellular region;GO:0005615//extracellular space	GO:0003674//molecular_function;GO:0005488//binding;GO:0031409//pigment binding	GO:0006950//response to stress;GO:0006979//response to oxidative stress;GO:0007275//multicellular organism development;GO:0007568//aging;GO:0008150//biological_process;GO:0008340//determination of adult lifespan;GO:0010259//multicellular organism aging;GO:0030682//mitigation of host defenses by symbiont;GO:0032501//multicellular organismal process;GO:0032502//developmental process;GO:0033500//car…	--
evm.TU.Chr10.1552	443	558	475	88	95	57	24.47	29.44	28.11	4.2	4.37	3.51	27.34	4.02667	-2.76336	3.86158e-21	1.0851e-18	--	XP_045465176.1 zinc finger protein 501-like [Harmonia axyridis]	-	-	-	-	GO:0005634//nucleus	GO:0008270//zinc ion binding	-	zf-C2H2
MSTRG.20442	0	0	0	15144	23811	2009	0	0	0	446.31	676.28	76.21	0.001	399.6	18.6082	6.695e-21	1.84994e-18	spo	XP_044763738.1 cytochrome P450 307a1-like [Coccinella septempunctata]	Metabolism	Metabolism of terpenoids and polyketides	ko00981//Insect hormone biosynthesis	K14939	-	GO:0005506//iron ion binding;GO:0016705//oxidoreductase activity, acting on paired donors, with incorporation or reduction of molecular oxygen;GO:0020037//heme binding	-	--
MSTRG.561	2	0	1	2720	1377	670	0.04	0	0.02	46.32	22.6	14.69	0.02	27.87	10.4445	8.09785e-21	2.20089e-18	--	-	-	-	-	-	-	-	-	--
MSTRG.4327	767	615	661	0	0	0	92.87	71.03	85.68	0	0	0	83.1933	0.001	-16.3442	9.7238e-21	2.60018e-18	--	-	-	-	-	-	GO:0005576//extracellular region	GO:0030414//peptidase inhibitor activity	-	--
MSTRG.13707	3402	2240	2697	44	110	19	349.38	219.43	296.53	3.91	9.43	2.17	288.447	5.17	-5.802	1.0266e-20	2.70159e-18	--	XP_022909966.1 uncharacterized protein LOC111421045 [Onthophagus taurus]	-	-	-	-	-	-	-	--
MSTRG.5271	22312	50788	28335	36	13	86	617.04	1339.75	838.91	0.86	0.3	2.66	931.9	1.27333	-9.51542	1.19569e-20	3.09741e-18	Gaa	XP_045463222.1 lysosomal alpha-glucosidase-like isoform X2 [Harmonia axyridis]	Metabolism;Cellular Processes;Metabolism;Metabolism	Global and overview maps;Transport and catabolism;Carbohydrate metabolism;Carbohydrate metabolism	ko01100//Metabolic pathways;ko04142//Lysosome;ko00500//Starch and sucrose metabolism;ko00052//Galactose metabolism	K12316;K12316;K12316;K12316	GO:0000323//lytic vacuole;GO:0005575//cellular_component;GO:0005576//extracellular region;GO:0005622//intracellular anatomical structure;GO:0005737//cytoplasm;GO:0005764//lysosome;GO:0005765//lysosomal membrane;GO:0005766//primary lysosome;GO:0005773//vacuole;GO:0005774//vacuolar membrane;GO:0005775//vacuolar lumen;GO:0005886//plasma membrane;GO:0012505//endomembrane system;GO:0012506//vesicle me…	GO:0003674//molecular_function;GO:0003824//catalytic activity;GO:0004553//hydrolase activity, hydrolyzing O-glycosyl compounds;GO:0004558//alpha-1,4-glucosidase activity;GO:0005488//binding;GO:0008422//beta-glucosidase activity;GO:0015926//glucosidase activity;GO:0016787//hydrolase activity;GO:0016798//hydrolase activity, acting on glycosyl bonds;GO:0030246//carbohydrate binding;GO:0032450//malto…	GO:0000023//maltose metabolic process;GO:0000272//polysaccharide catabolic process;GO:0001775//cell activation;GO:0002026//regulation of the force of heart contraction;GO:0002086//diaphragm contraction;GO:0002252//immune effector process;GO:0002263//cell activation involved in immune response;GO:0002274//myeloid leukocyte activation;GO:0002275//myeloid cell activation involved in immune response;…	--
evm.TU.Chr10.1159	5786	4754	5855	849	494	282	77.17	60.48	83.6	9.8	5.5	4.19	73.75	6.49667	-3.50487	2.2075e-20	5.63047e-18	Fasn	XP_045464694.1 fatty acid synthase [Harmonia axyridis]	Metabolism;Organismal Systems;Environmental Information Processing;Human Diseases;Metabolism;Metabolism	Global and overview maps;Endocrine system;Signal transduction;Endocrine and metabolic disease;Global and overview maps;Lipid metabolism	ko01100//Metabolic pathways;ko04910//Insulin signaling pathway;ko04152//AMPK signaling pathway;ko04936//Alcoholic liver disease;ko01212//Fatty acid metabolism;ko00061//Fatty acid biosynthesis	K00665;K00665;K00665;K00665;K00665;K00665	-	GO:0003985//acetyl-CoA C-acetyltransferase activity;GO:0004314//[acyl-carrier-protein] S-malonyltransferase activity;GO:0004315//3-oxoacyl-[acyl-carrier-protein] synthase activity;GO:0004316//3-oxoacyl-[acyl-carrier-protein] reductase (NADPH) activity;GO:0016491//oxidoreductase activity;GO:0016655//oxidoreductase activity, acting on NAD(P)H, quinone or similar compound as acceptor;GO:0016747//acy…	GO:0006631//fatty acid metabolic process;GO:0006633//fatty acid biosynthetic process;GO:0008152//metabolic process;GO:0009058//biosynthetic process;GO:0009234//menaquinone biosynthetic process;GO:0019439//aromatic compound catabolic process;GO:0030639//polyketide biosynthetic process	--
MSTRG.8397	740	651	635	1	0	1	43.44	36.45	39.89	0.07	0	0.07	39.9267	0.0466667	-9.74074	2.69357e-20	6.76616e-18	Gld	XP_045460088.1 glucose dehydrogenase [FAD, quinone]-like [Harmonia axyridis]	-	-	-	-	-	GO:0008812//choline dehydrogenase activity;GO:0016614//oxidoreductase activity, acting on CH-OH group of donors;GO:0050660//flavin adenine dinucleotide binding	GO:0019285//glycine betaine biosynthetic process from choline	--
MSTRG.19523	844	707	593	0	0	0	208.28	166.43	156.67	0	0	0	177.127	0.001	-17.4344	6.35909e-20	1.57354e-17	--	XP_044750096.1 uncharacterized protein LOC123310601 isoform X1 [Coccinella septempunctata]	-	-	-	-	-	-	GO:0075733//intracellular transport of virus	--
MSTRG.10855	79	55	17	249301	259105	6976	2.71	1.8	0.62	7401.18	7413.21	266.58	1.71	5026.99	11.5215	7.27161e-20	1.77288e-17	LOC113516268	XP_044760588.1 hexamerin-like [Coccinella septempunctata]	-	-	-	-	-	-	-	--
MSTRG.5031	799	781	1354	0	0	1	129.17	120.44	234.35	0	0	0.18	161.32	0.06	-11.3927	1.15782e-19	2.78195e-17	--	XP_045473198.1 uncharacterized protein LOC123679763 [Harmonia axyridis]	-	-	-	-	-	-	-	--
MSTRG.1249	2	2	5	1418	827	249	0.04	0.04	0.11	24.53	13.79	5.54	0.0633333	14.62	7.85076	1.49169e-19	3.53297e-17	Gld	XP_044763981.1 glucose dehydrogenase [FAD, quinone] [Coccinella septempunctata]	-	-	-	-	-	GO:0000166//nucleotide binding;GO:0003674//molecular_function;GO:0003824//catalytic activity;GO:0005488//binding;GO:0008812//choline dehydrogenase activity;GO:0016491//oxidoreductase activity;GO:0016614//oxidoreductase activity, acting on CH-OH group of donors;GO:0016701//oxidoreductase activity, acting on single donors with incorporation of molecular oxygen;GO:0036094//small molecule binding;GO:…	GO:0002165//instar larval or pupal development;GO:0006629//lipid metabolic process;GO:0006744//ubiquinone biosynthetic process;GO:0006950//response to stress;GO:0007275//multicellular organism development;GO:0008150//biological_process;GO:0008152//metabolic process;GO:0008202//steroid metabolic process;GO:0009791//post-embryonic development;GO:0009987//cellular process;GO:0010817//regulation of h…	--
evm.TU.Chr9.2553	1174	973	679	9	4	0	45.48	35.95	28.16	0.3	0.13	0	36.53	0.143333	-7.99356	1.61497e-19	3.77108e-17	PKM	XP_044758052.1 pyruvate kinase-like isoform X1 [Coccinella septempunctata]	Metabolism;Human Diseases;Human Diseases;Metabolism;Organismal Systems;Metabolism;Metabolism;Metabolism;Human Diseases;Human Diseases	Global and overview maps;Infectious disease: viral;Cancer: overview;Global and overview maps;Endocrine system;Carbohydrate metabolism;Global and overview maps;Carbohydrate metabolism;Cancer: overview;Endocrine and metabolic disease	ko01100//Metabolic pathways;ko05165//Human papillomavirus infection;ko05203//Viral carcinogenesis;ko01200//Carbon metabolism;ko04922//Glucagon signaling pathway;ko00010//Glycolysis / Gluconeogenesis;ko01230//Biosynthesis of amino acids;ko00620//Pyruvate metabolism;ko05230//Central carbon metabolism in cancer;ko04930//Type II diabetes mellitus	K00873;K00873;K00873;K00873;K00873;K00873;K00873;K00873;K00873;K00873	GO:0005575//cellular_component;GO:0005622//intracellular anatomical structure;GO:0005737//cytoplasm;GO:0005829//cytosol;GO:0032991//protein-containing complex;GO:0035770//ribonucleoprotein granule;GO:0036464//cytoplasmic ribonucleoprotein granule;GO:0043186//P granule;GO:0043226//organelle;GO:0043228//non-membrane-bounded organelle;GO:0043229//intracellular organelle;GO:0043232//intracellular non…	GO:0000166//nucleotide binding;GO:0000287//magnesium ion binding;GO:0003674//molecular_function;GO:0003824//catalytic activity;GO:0004743//pyruvate kinase activity;GO:0005488//binding;GO:0005524//ATP binding;GO:0016301//kinase activity;GO:0016740//transferase activity;GO:0016772//transferase activity, transferring phosphorus-containing groups;GO:0016773//phosphotransferase activity, alcohol group…	GO:0000768//syncytium formation by plasma membrane fusion;GO:0005975//carbohydrate metabolic process;GO:0006082//organic acid metabolic process;GO:0006090//pyruvate metabolic process;GO:0006091//generation of precursor metabolites and energy;GO:0006096//glycolytic process;GO:0006139//nucleobase-containing compound metabolic process;GO:0006163//purine nucleotide metabolic process;GO:0006164//purin…	--
evm.TU.Chr1.3689	4071	15485	2571	0	0	0	277.01	1005.17	187.31	0	0	0	489.83	0.001	-18.9019	2.72045e-19	6.26422e-17	--	KAF2886797.1 hypothetical protein ILUMI_19375 [Ignelater luminosus]	-	-	-	-	GO:0005576//extracellular region	GO:0003678//DNA helicase activity;GO:0008061//chitin binding	GO:0000723//telomere maintenance;GO:0006281//DNA repair	--
MSTRG.12298	0	0	2	23986	54661	2456	0	0	0.22	2175.38	4777.6	286.71	0.0733333	2413.23	15.0061	2.79197e-19	6.34083e-17	--	XP_039296322.1 uncharacterized protein LOC111048647 [Nilaparvata lugens]	-	-	-	-	-	-	-	--
MSTRG.21028	338	312	388	16	13	19	22.23	19.59	27.38	0.93	0.72	1.37	23.0667	1.00667	-4.51815	3.71358e-19	8.31992e-17	--	XP_044755788.1 fungal protease inhibitor-1-like [Coccinella septempunctata]	-	-	-	-	GO:0005576//extracellular region	GO:0004799//thymidylate synthase activity;GO:0005520//insulin-like growth factor binding	GO:0009265//2'-deoxyribonucleotide biosynthetic process	--
MSTRG.492	0	2	0	1715	3502	1036	0	0.19	0	150.83	296.82	117.28	0.0633333	188.31	11.5379	4.15315e-19	9.18068e-17	--	XP_044764566.1 circadian clock-controlled protein daywake-like [Coccinella septempunctata]	-	-	-	-	-	-	-	--
MSTRG.482	1030	517	747	0	0	0	66.35	31.78	51.57	0	0	0	49.9	0.001	-15.6068	5.69854e-19	1.24311e-16	--	XP_044763124.1 uncharacterized protein LOC123320040 isoform X1 [Coccinella septempunctata]	-	-	-	-	-	-	-	--
MSTRG.10764	1831	4631	2190	3	0	5	59.97	144.67	76.78	0.09	0	0.18	93.8067	0.09	-10.0255	6.6054e-19	1.42222e-16	Picot	XP_045477165.1 putative inorganic phosphate cotransporter isoform X1 [Harmonia axyridis]	Organismal Systems;Organismal Systems;Organismal Systems;Human Diseases	Nervous system;Nervous system;Nervous system;Substance dependence	ko04723//Retrograde endocannabinoid signaling;ko04724//Glutamatergic synapse;ko04721//Synaptic vesicle cycle;ko05033//Nicotine addiction	K12302;K12302;K12302;K12302	GO:0005887//integral component of plasma membrane	GO:0022857//transmembrane transporter activity	GO:0006855//xenobiotic transmembrane transport;GO:0055085//transmembrane transport	--
evm.TU.Chr3.74	5485	6660	5562	1113	736	397	54.34	62.94	58.99	9.55	6.08	4.38	58.7567	6.67	-3.13899	8.11089e-19	1.72398e-16	Ube2o	XP_044758627.1 uncharacterized protein LOC123316554 [Coccinella septempunctata]	Genetic Information Processing	Folding, sorting and degradation	ko04120//Ubiquitin mediated proteolysis	K10581	GO:0005575//cellular_component;GO:0005576//extracellular region;GO:0005622//intracellular anatomical structure;GO:0005634//nucleus;GO:0005654//nucleoplasm;GO:0005737//cytoplasm;GO:0005829//cytosol;GO:0016604//nuclear body;GO:0031974//membrane-enclosed lumen;GO:0031981//nuclear lumen;GO:0043226//organelle;GO:0043227//membrane-bounded organelle;GO:0043229//intracellular organelle;GO:0043231//intrac…	GO:0000166//nucleotide binding;GO:0003674//molecular_function;GO:0003824//catalytic activity;GO:0004842//ubiquitin-protein transferase activity;GO:0005198//structural molecule activity;GO:0005488//binding;GO:0005506//iron ion binding;GO:0005515//protein binding;GO:0005524//ATP binding;GO:0008061//chitin binding;GO:0016740//transferase activity;GO:0017076//purine nucleotide binding;GO:0019787//ubi…	GO:0000209//protein polyubiquitination;GO:0006355//regulation of transcription, DNA-templated;GO:0006357//regulation of transcription by RNA polymerase II;GO:0006464//cellular protein modification process;GO:0006513//protein monoubiquitination;GO:0006807//nitrogen compound metabolic process;GO:0006810//transport;GO:0008150//biological_process;GO:0008152//metabolic process;GO:0009399//nitrogen fix…	--
MSTRG.1760	580	1968	1511	0	0	0	22.55	72.99	62.9	0	0	0	52.8133	0.001	-15.6886	8.6712e-19	1.81974e-16	Tret1	XP_044763230.1 facilitated trehalose transporter Tret1-like [Coccinella septempunctata]	-	-	-	-	GO:0005887//integral component of plasma membrane;GO:0016021//integral component of membrane	GO:0015114//phosphate ion transmembrane transporter activity;GO:0015514//nitrite efflux transmembrane transporter activity;GO:0022857//transmembrane transporter activity;GO:0042910//xenobiotic transmembrane transporter activity;GO:0051119//sugar transmembrane transporter activity	GO:0006817//phosphate ion transport;GO:0008643//carbohydrate transport;GO:0015707//nitrite transport;GO:0042908//xenobiotic transport;GO:0055085//transmembrane transport	--
MSTRG.18872	592	398	370	3	0	1	18.76	12.03	12.55	0.08	0	0.04	14.4467	0.04	-8.49652	9.2985e-19	1.90733e-16	gba-4	XP_045476570.1 putative glucosylceramidase 4 [Harmonia axyridis]	Metabolism;Cellular Processes;Metabolism;Metabolism	Global and overview maps;Transport and catabolism;Lipid metabolism;Glycan biosynthesis and metabolism	ko01100//Metabolic pathways;ko04142//Lysosome;ko00600//Sphingolipid metabolism;ko00511//Other glycan degradation	K01201;K01201;K01201;K01201	-	-	-	--
MSTRG.22598	1	0	2	673	1064	330	0.05	0	0.11	30.79	46.91	19.43	0.0533333	32.3767	9.2457	9.31866e-19	1.90733e-16	CDS	XP_045483526.1 farnesyl pyrophosphate synthase 1-like isoform X2 [Harmonia axyridis]	Metabolism;Human Diseases;Human Diseases;Metabolism	Global and overview maps;Infectious disease: viral;Infectious disease: viral;Metabolism of terpenoids and polyketides	ko01100//Metabolic pathways;ko05166//Human T-cell leukemia virus 1 infection;ko05164//Influenza A;ko00900//Terpenoid backbone biosynthesis	K00787;K00787;K00787;K00787	-	GO:0000010//trans-hexaprenyltranstransferase activity;GO:0050347//trans-octaprenyltranstransferase activity	GO:0008299//isoprenoid biosynthetic process;GO:0009234//menaquinone biosynthetic process;GO:0010236//plastoquinone biosynthetic process	--
MSTRG.8400	481	332	544	0	0	0	20.89	13.74	25.28	0	0	0	19.97	0.001	-14.2855	1.07389e-18	2.17122e-16	Gld	XP_045480482.1 glucose dehydrogenase [FAD, quinone]-like [Harmonia axyridis]	Metabolism;Metabolism	Global and overview maps;Amino acid metabolism	ko01100//Metabolic pathways;ko00260//Glycine, serine and threonine metabolism	K00108;K00108	-	GO:0008812//choline dehydrogenase activity;GO:0016491//oxidoreductase activity;GO:0016614//oxidoreductase activity, acting on CH-OH group of donors;GO:0016701//oxidoreductase activity, acting on single donors with incorporation of molecular oxygen;GO:0045550//geranylgeranyl reductase activity;GO:0050660//flavin adenine dinucleotide binding	GO:0006744//ubiquinone biosynthetic process;GO:0015995//chlorophyll biosynthetic process;GO:0019285//glycine betaine biosynthetic process from choline;GO:0030494//bacteriochlorophyll biosynthetic process	--
MSTRG.13127	5	5	6	6927	9584	368	0.35	0.33	0.44	415.2	553.62	28.39	0.373333	332.403	9.79825	1.66475e-18	3.32529e-16	TRYP7	XP_044761917.1 trypsin-1-like [Coccinella septempunctata]	-	-	-	-	-	GO:0003674//molecular_function;GO:0003824//catalytic activity;GO:0004175//endopeptidase activity;GO:0004252//serine-type endopeptidase activity;GO:0008233//peptidase activity;GO:0008236//serine-type peptidase activity;GO:0016787//hydrolase activity;GO:0017171//serine hydrolase activity;GO:0140096//catalytic activity, acting on a protein	GO:0006508//proteolysis;GO:0006807//nitrogen compound metabolic process;GO:0008150//biological_process;GO:0008152//metabolic process;GO:0019538//protein metabolic process;GO:0043170//macromolecule metabolic process;GO:0044238//primary metabolic process;GO:0071704//organic substance metabolic process;GO:1901564//organonitrogen compound metabolic process	--
MSTRG.17486	19	34	27	655	622	248	0.13	0.23	0.2	3.97	3.63	1.94	0.186667	3.18	4.09049	1.98121e-18	3.9103e-16	--	XP_045481897.1 zinc finger protein 37 [Harmonia axyridis]	-	-	-	-	GO:0005575//cellular_component	GO:0003674//molecular_function;GO:0003676//nucleic acid binding;GO:0005488//binding;GO:0097159//organic cyclic compound binding;GO:1901363//heterocyclic compound binding	GO:0008150//biological_process	--
MSTRG.11117	345	270	452	4	11	10	29.18	21.78	40.93	0.29	0.78	0.94	30.63	0.67	-5.51464	3.23707e-18	6.31382e-16	CHRDL1	XP_044760000.1 kielin/chordin-like protein [Coccinella septempunctata]	-	-	-	-	-	-	-	--
evm.TU.Chr7.1864	580	1212	1717	1	0	0	25.67	51.16	81.36	0.04	0	0	52.73	0.0133333	-11.9494	3.62344e-18	6.98523e-16	LCT	XP_044746723.1 myrosinase 1-like [Coccinella septempunctata]	-	-	-	-	GO:0009341//beta-galactosidase complex	GO:0004057//arginyltransferase activity;GO:0004553//hydrolase activity, hydrolyzing O-glycosyl compounds;GO:0004565//beta-galactosidase activity	GO:0005975//carbohydrate metabolic process;GO:0006012//galactose metabolic process;GO:0016598//protein arginylation	--
evm.TU.Chr8.1398	211	190	352	3	1	0	5.95	5.11	10.64	0.07	0.02	0	7.23333	0.03	-7.91355	3.84067e-18	7.3189e-16	Mblk-1	XP_044755775.1 mushroom body large-type Kenyon cell-specific protein 1 isoform X1 [Coccinella septempunctata]	Cellular Processes	Cell growth and death	ko04214//Apoptosis - fly	K20015	GO:0005575//cellular_component;GO:0005622//intracellular anatomical structure;GO:0005634//nucleus;GO:0005694//chromosome;GO:0005700//polytene chromosome;GO:0043226//organelle;GO:0043227//membrane-bounded organelle;GO:0043228//non-membrane-bounded organelle;GO:0043229//intracellular organelle;GO:0043231//intracellular membrane-bounded organelle;GO:0043232//intracellular non-membrane-bounded organe…	GO:0000981//DNA-binding transcription factor activity, RNA polymerase II-specific;GO:0003674//molecular_function;GO:0003676//nucleic acid binding;GO:0003677//DNA binding;GO:0003700//DNA-binding transcription factor activity;GO:0005488//binding;GO:0005515//protein binding;GO:0042802//identical protein binding;GO:0042803//protein homodimerization activity;GO:0043565//sequence-specific DNA binding;G…	GO:0001666//response to hypoxia;GO:0003008//system process;GO:0006139//nucleobase-containing compound metabolic process;GO:0006351//transcription, DNA-templated;GO:0006355//regulation of transcription, DNA-templated;GO:0006357//regulation of transcription by RNA polymerase II;GO:0006366//transcription by RNA polymerase II;GO:0006725//cellular aromatic compound metabolic process;GO:0006807//nitrog…	HTH
MSTRG.21971	520	587	745	126	179	71	34.03	36.65	52.2	7.14	9.78	5.18	40.96	7.36667	-2.47513	6.02272e-18	1.13467e-15	--	XP_045474599.1 DNA endonuclease RBBP8-like [Harmonia axyridis]	Genetic Information Processing	Replication and repair	ko03440//Homologous recombination	K20773	GO:0005575//cellular_component;GO:0005622//intracellular anatomical structure;GO:0005634//nucleus;GO:0005654//nucleoplasm;GO:0005694//chromosome;GO:0017053//transcription repressor complex;GO:0031974//membrane-enclosed lumen;GO:0031981//nuclear lumen;GO:0032991//protein-containing complex;GO:0043226//organelle;GO:0043227//membrane-bounded organelle;GO:0043228//non-membrane-bounded organelle;GO:00…	GO:0000014//single-stranded DNA endodeoxyribonuclease activity;GO:0003674//molecular_function;GO:0003676//nucleic acid binding;GO:0003677//DNA binding;GO:0003684//damaged DNA binding;GO:0003712//transcription coregulator activity;GO:0003714//transcription corepressor activity;GO:0003824//catalytic activity;GO:0004518//nuclease activity;GO:0004519//endonuclease activity;GO:0004520//endodeoxyribonu…	GO:0000003//reproduction;GO:0000082//G1/S transition of mitotic cell cycle;GO:0000278//mitotic cell cycle;GO:0000724//double-strand break repair via homologous recombination;GO:0000725//recombinational repair;GO:0000729//DNA double-strand break processing;GO:0001701//in utero embryonic development;GO:0001824//blastocyst development;GO:0001835//blastocyst hatching;GO:0006139//nucleobase-containing…	--
evm.TU.Chr9.1983	528	679	1366	8	21	2	33.41	40.98	92.54	0.44	1.11	0.14	55.6433	0.563333	-6.62608	6.72014e-18	1.25183e-15	csn2	XP_023019020.1 COP9 signalosome complex subunit 2 [Leptinotarsa decemlineata]	-	-	-	-	GO:0005575//cellular_component;GO:0005622//intracellular anatomical structure;GO:0005634//nucleus;GO:0005737//cytoplasm;GO:0008180//COP9 signalosome;GO:0032991//protein-containing complex;GO:0043226//organelle;GO:0043227//membrane-bounded organelle;GO:0043229//intracellular organelle;GO:0043231//intracellular membrane-bounded organelle	GO:0003674//molecular_function;GO:0005488//binding;GO:0005515//protein binding	GO:0000003//reproduction;GO:0003006//developmental process involved in reproduction;GO:0007275//multicellular organism development;GO:0007276//gamete generation;GO:0007281//germ cell development;GO:0007292//female gamete generation;GO:0008150//biological_process;GO:0009987//cellular process;GO:0019953//sexual reproduction;GO:0022412//cellular process involved in reproduction in multicellular orga…	--
evm.TU.Chr1.3677	25794	39599	39949	2	0	14	273.16	400.01	452.92	0.02	0	0.17	375.363	0.0633333	-12.533	7.39534e-18	1.34959e-15	--	CAD7080521.1 unnamed protein product [Hermetia illucens]	-	-	-	-	GO:0005576//extracellular region	GO:0008061//chitin binding	-	--
evm.TU.Chr9.1808	1524	381	1259	23	15	6	135.31	32.27	119.67	1.77	1.11	0.59	95.75	1.15667	-6.37123	7.48539e-18	1.34959e-15	Ugt8	XP_045474744.1 UDP-glycosyltransferase UGT5-like isoform X2 [Harmonia axyridis]	-	-	-	-	-	GO:0008194//UDP-glycosyltransferase activity;GO:0016758//hexosyltransferase activity	-	--
MSTRG.12367	5239	6140	7193	2	42	7	219.13	244.97	322.1	0.07	1.47	0.33	262.067	0.623333	-8.71571	7.48911e-18	1.34959e-15	CCNA1	XP_044759534.1 G2/mitotic-specific cyclin-A-like [Coccinella septempunctata]	Human Diseases;Human Diseases;Human Diseases;Human Diseases;Human Diseases;Human Diseases;Cellular Processes;Environmental Information Processing;Cellular Processes;Organismal Systems;Human Diseases;Human Diseases	Cancer: overview;Infectious disease: viral;Infectious disease: viral;Cancer: overview;Cancer: overview;Infectious disease: viral;Cell growth and death;Signal transduction;Cell growth and death;Endocrine system;Infectious disease: viral;Cancer: specific types	ko05200//Pathways in cancer;ko05165//Human papillomavirus infection;ko05166//Human T-cell leukemia virus 1 infection;ko05203//Viral carcinogenesis;ko05202//Transcriptional misregulation in cancer;ko05169//Epstein-Barr virus infection;ko04110//Cell cycle;ko04152//AMPK signaling pathway;ko04218//Cellular senescence;ko04914//Progesterone-mediated oocyte maturation;ko05161//Hepatitis B;ko05221//Acute…	K06627;K06627;K06627;K06627;K06627;K06627;K06627;K06627;K06627;K06627;K06627;K06627	-	-	-	--
MSTRG.18821	1203	1298	523	0	0	0	156.74	161.31	72.95	0	0	0	130.333	0.001	-16.9918	8.90015e-18	1.58662e-15	EbpIII	XP_044744716.1 ejaculatory bulb-specific protein 3-like [Coccinella septempunctata]	-	-	-	-	-	-	-	--
evm.TU.Chr4.813	19	14	33	1082	693	313	0.5	0.35	0.92	24.49	15.11	9.12	0.59	16.24	4.78269	1.00218e-17	1.76757e-15	--	XP_044762560.1 protein artichoke-like [Coccinella septempunctata]	-	-	-	-	GO:0005575//cellular_component	GO:0003674//molecular_function;GO:0005515//protein binding	GO:0003008//system process;GO:0007610//behavior;GO:0007611//learning or memory;GO:0007613//memory;GO:0007614//short-term memory;GO:0008150//biological_process;GO:0032501//multicellular organismal process;GO:0050877//nervous system process;GO:0050890//cognition	--
MSTRG.12581	1	2	1	516	333	182	0.01	0.03	0.02	6.36	3.95	2.89	0.02	4.4	7.78136	1.02545e-17	1.78957e-15	--	-	-	-	-	-	GO:0000439//transcription factor TFIIH core complex	-	GO:0006289//nucleotide-excision repair;GO:0006367//transcription initiation from RNA polymerase II promoter	--
MSTRG.4391	7	17	7	1654	1009	368	0.24	0.55	0.26	48.74	28.66	13.96	0.35	30.4533	6.4431	1.03695e-17	1.79079e-15	--	XP_044744090.1 uncharacterized protein LOC123322881 isoform X1 [Coccinella septempunctata]	-	-	-	-	GO:0005575//cellular_component;GO:0005886//plasma membrane;GO:0005887//integral component of plasma membrane;GO:0016020//membrane;GO:0016021//integral component of membrane;GO:0031224//intrinsic component of membrane;GO:0031226//intrinsic component of plasma membrane;GO:0042734//presynaptic membrane;GO:0045202//synapse;GO:0071944//cell periphery;GO:0097060//synaptic membrane;GO:0098590//plasma me…	GO:0003674//molecular_function;GO:0004888//transmembrane signaling receptor activity;GO:0004930//G protein-coupled receptor activity;GO:0008066//glutamate receptor activity;GO:0038023//signaling receptor activity;GO:0060089//molecular transducer activity	GO:0007154//cell communication;GO:0007165//signal transduction;GO:0007166//cell surface receptor signaling pathway;GO:0007186//G protein-coupled receptor signaling pathway;GO:0007187//G protein-coupled receptor signaling pathway, coupled to cyclic nucleotide second messenger;GO:0007188//adenylate cyclase-modulating G protein-coupled receptor signaling pathway;GO:0007193//adenylate cyclase-inhibit…	--
MSTRG.6334	248	190	169	1	3	1	13	9.5	9.48	0.05	0.13	0.06	10.66	0.08	-7.05799	1.31276e-17	2.24374e-15	Rh3	APY20592.1 ultraviolet sensitive opsin 1A [Cryptolaemus montrouzieri]	-	-	-	-	GO:0005575//cellular_component;GO:0016020//membrane;GO:0016021//integral component of membrane;GO:0031224//intrinsic component of membrane	GO:0003674//molecular_function;GO:0004888//transmembrane signaling receptor activity;GO:0004930//G protein-coupled receptor activity;GO:0009881//photoreceptor activity;GO:0038023//signaling receptor activity;GO:0060089//molecular transducer activity	GO:0003008//system process;GO:0006464//cellular protein modification process;GO:0006807//nitrogen compound metabolic process;GO:0007154//cell communication;GO:0007165//signal transduction;GO:0007186//G protein-coupled receptor signaling pathway;GO:0007600//sensory perception;GO:0007601//visual perception;GO:0007602//phototransduction;GO:0008150//biological_process;GO:0008152//metabolic process;GO…	--
MSTRG.9144	266	236	316	0	0	0	20.86	17.65	26.53	0	0	0	21.68	0.001	-14.4041	2.01013e-17	3.4006e-15	--	XP_044749401.1 uncharacterized protein LOC123310087 [Coccinella septempunctata]	-	-	-	-	-	-	-	--
MSTRG.10008	288	486	789	0	0	0	16.48	26.53	48.34	0	0	0	30.45	0.001	-14.8942	2.46474e-17	4.12758e-15	slc25a35	XP_044754000.1 solute carrier family 25 member 35-like [Coccinella septempunctata]	-	-	-	-	-	-	-	--
evm.TU.Chr1.2636	332	139	273	2	4	1	26.84	10.72	23.63	0.14	0.27	0.09	20.3967	0.166667	-6.93522	2.81678e-17	4.66994e-15	Fasn	XP_044764578.1 fatty acid synthase-like [Coccinella septempunctata]	Metabolism;Organismal Systems;Environmental Information Processing;Human Diseases;Metabolism;Metabolism	Global and overview maps;Endocrine system;Signal transduction;Endocrine and metabolic disease;Global and overview maps;Lipid metabolism	ko01100//Metabolic pathways;ko04910//Insulin signaling pathway;ko04152//AMPK signaling pathway;ko04936//Alcoholic liver disease;ko01212//Fatty acid metabolism;ko00061//Fatty acid biosynthesis	K00665;K00665;K00665;K00665;K00665;K00665	-	-	GO:0009058//biosynthetic process	--
MSTRG.23225	592	468	342	0	0	0	104.57	78.86	64.68	0	0	0	82.7033	0.001	-16.3357	4.42317e-17	7.26056e-15	--	-	-	-	-	-	-	-	-	--
MSTRG.9992	1759	1949	895	0	0	2	264.97	280.05	144.34	0	0	0.34	229.787	0.113333	-10.9855	5.18571e-17	8.42881e-15	EbpIII	XP_045480806.1 ejaculatory bulb-specific protein 3-like [Harmonia axyridis]	-	-	-	-	GO:0005575//cellular_component;GO:0005576//extracellular region	GO:0004812//aminoacyl-tRNA ligase activity;GO:0005524//ATP binding	GO:0000003//reproduction;GO:0007275//multicellular organism development;GO:0007552//metamorphosis;GO:0007610//behavior;GO:0008150//biological_process;GO:0009605//response to external stimulus;GO:0009607//response to biotic stimulus;GO:0009615//response to virus;GO:0019098//reproductive behavior;GO:0022414//reproductive process;GO:0032501//multicellular organismal process;GO:0032502//developmental…	--
evm.TU.Chr1.4098	0	0	1	1756	3531	659	0	0	0.07	96.42	186.84	46.6	0.0233333	109.953	12.2022	5.27533e-17	8.49123e-15	--	-	-	-	-	-	GO:0016021//integral component of membrane	-	GO:0006814//sodium ion transport;GO:0006885//regulation of pH	--
MSTRG.22628	1	2	2	112965	20443	229	0.07	0.13	0.15	6838.7	1192.69	17.84	0.116667	2683.08	14.4892	6.43401e-17	1.02567e-14	--	XP_045474150.1 uncharacterized protein LOC123680349 [Harmonia axyridis]	-	-	-	-	GO:0005575//cellular_component;GO:0005886//plasma membrane;GO:0005887//integral component of plasma membrane;GO:0016020//membrane;GO:0016021//integral component of membrane;GO:0031224//intrinsic component of membrane;GO:0031226//intrinsic component of plasma membrane;GO:0071944//cell periphery	GO:0003674//molecular_function	GO:0008150//biological_process	--
MSTRG.10908	45	40	78	15916	3091	17986	2.27	1.92	4.21	694.02	129.89	1009.51	2.8	611.14	7.76993	6.84566e-17	1.0809e-14	--	XP_044758197.1 uncharacterized protein LOC123316274 [Coccinella septempunctata]	-	-	-	-	GO:0005672//transcription factor TFIIA complex	-	GO:0006367//transcription initiation from RNA polymerase II promoter	--
MSTRG.22341	575	793	510	58	49	46	18.53	24.38	17.6	1.62	1.32	1.65	20.17	1.53	-3.72061	7.95143e-17	1.24365e-14	Tret1	XP_045471463.1 facilitated trehalose transporter Tret1-like [Harmonia axyridis]	-	-	-	-	GO:0005575//cellular_component;GO:0005887//integral component of plasma membrane;GO:0016020//membrane;GO:0016021//integral component of membrane;GO:0031224//intrinsic component of membrane	GO:0003674//molecular_function;GO:0005215//transporter activity;GO:0005351//carbohydrate:proton symporter activity;GO:0005355//glucose transmembrane transporter activity;GO:0005402//carbohydrate:cation symporter activity;GO:0008028//monocarboxylic acid transmembrane transporter activity;GO:0008324//cation transmembrane transporter activity;GO:0015075//ion transmembrane transporter activity;GO:001…	GO:0006810//transport;GO:0006811//ion transport;GO:0006812//cation transport;GO:0008150//biological_process;GO:0008643//carbohydrate transport;GO:0008645//hexose transmembrane transport;GO:0015718//monocarboxylic acid transport;GO:0015749//monosaccharide transmembrane transport;GO:0034219//carbohydrate transmembrane transport;GO:0034220//ion transmembrane transport;GO:0042908//xenobiotic transpor…	--
MSTRG.4667	471	290	452	3	0	0	21.81	12.81	22.41	0.12	0	0	19.01	0.04	-8.89254	8.34207e-17	1.29255e-14	UGT5	XP_044750041.1 UDP-glycosyltransferase UGT5-like [Coccinella septempunctata]	Metabolism;Metabolism;Human Diseases;Organismal Systems;Metabolism;Metabolism;Metabolism;Metabolism;Human Diseases;Metabolism;Metabolism;Metabolism	Global and overview maps;Xenobiotics biodegradation and metabolism;Cancer: overview;Digestive system;Carbohydrate metabolism;Carbohydrate metabolism;Xenobiotics biodegradation and metabolism;Xenobiotics biodegradation and metabolism;Cancer: overview;Metabolism of cofactors and vitamins;Metabolism of cofactors and vitamins;Lipid metabolism	ko01100//Metabolic pathways;ko00983//Drug metabolism - other enzymes;ko05207//Chemical carcinogenesis - receptor activation;ko04976//Bile secretion;ko00040//Pentose and glucuronate interconversions;ko00053//Ascorbate and aldarate metabolism;ko00980//Metabolism of xenobiotics by cytochrome P450;ko00982//Drug metabolism - cytochrome P450;ko05204//Chemical carcinogenesis - DNA adducts;ko00830//Retin…	K00699;K00699;K00699;K00699;K00699;K00699;K00699;K00699;K00699;K00699;K00699;K00699	-	GO:0008194//UDP-glycosyltransferase activity;GO:0016758//hexosyltransferase activity;GO:0050511//undecaprenyldiphospho-muramoylpentapeptide beta-N-acetylglucosaminyltransferase activity	GO:0009252//peptidoglycan biosynthetic process	--
MSTRG.20770	4114	1994	42346	1	0	0	200.23	92.57	2206.39	0.04	0	0	833.063	0.0133333	-15.9311	8.71345e-17	1.3376e-14	--	XP_045475140.1 uncharacterized protein LOC123681020 [Harmonia axyridis]	-	-	-	-	-	-	-	--
MSTRG.25532	0	0	0	2007	3090	426	0	0	0	25.72	38.17	7.03	0.001	23.64	14.5289	1.07643e-16	1.63725e-14	--	-	-	-	-	-	-	-	-	--
MSTRG.317	707	878	741	0	1	4	79.93	93.86	94.86	0	0.1	0.53	89.55	0.21	-8.73616	1.43682e-16	2.14898e-14	PGRP-LB	XP_044763068.1 peptidoglycan-recognition protein LB isoform X1 [Coccinella septempunctata]	Organismal Systems	Immune system	ko04624//Toll and Imd signaling pathway	K24076	GO:0005575//cellular_component;GO:0005576//extracellular region	GO:0003674//molecular_function;GO:0003824//catalytic activity;GO:0004040//amidase activity;GO:0005488//binding;GO:0005515//protein binding;GO:0005539//glycosaminoglycan binding;GO:0008270//zinc ion binding;GO:0008745//N-acetylmuramoyl-L-alanine amidase activity;GO:0016787//hydrolase activity;GO:0016810//hydrolase activity, acting on carbon-nitrogen (but not peptide) bonds;GO:0016811//hydrolase ac…	GO:0000270//peptidoglycan metabolic process;GO:0002376//immune system process;GO:0002831//regulation of response to biotic stimulus;GO:0002832//negative regulation of response to biotic stimulus;GO:0006022//aminoglycan metabolic process;GO:0006026//aminoglycan catabolic process;GO:0006027//glycosaminoglycan catabolic process;GO:0006807//nitrogen compound metabolic process;GO:0006950//response to …	--
MSTRG.11794	40	35	24	897	707	348	1.01	0.85	0.65	19.7	14.96	9.84	0.836667	14.8333	4.14805	1.43879e-16	2.14898e-14	--	XP_044759196.1 uncharacterized protein LOC123316942 isoform X1 [Coccinella septempunctata]	-	-	-	-	-	GO:0005515//protein binding	-	--
MSTRG.5764	1414	713	1197	12	6	19	21.26	10.22	19.27	0.16	0.08	0.32	16.9167	0.186667	-6.50184	1.67456e-16	2.46484e-14	ABCA3	XP_044750011.1 phospholipid-transporting ATPase ABCA1-like isoform X4 [Coccinella septempunctata]	Environmental Information Processing	Membrane transport	ko02010//ABC transporters	K05643	GO:0005575//cellular_component;GO:0005887//integral component of plasma membrane;GO:0009295//nucleoid;GO:0009380//excinuclease repair complex;GO:0009898//cytoplasmic side of plasma membrane;GO:0016021//integral component of membrane;GO:0043190//ATP-binding cassette (ABC) transporter complex;GO:0055051//ATP-binding cassette (ABC) transporter complex, integrated substrate binding;GO:0055052//ATP-bi…	GO:0003677//DNA binding;GO:0003924//GTPase activity;GO:0005047//signal recognition particle binding;GO:0005260//intracellularly ATP-gated chloride channel activity;GO:0005319//lipid transporter activity;GO:0005524//ATP binding;GO:0005525//GTP binding;GO:0009381//excinuclease ABC activity;GO:0015220//choline transmembrane transporter activity;GO:0015221//lipopolysaccharide transmembrane transporte…	GO:0000910//cytokinesis;GO:0006289//nucleotide-excision repair;GO:0006614//SRP-dependent cotranslational protein targeting to membrane;GO:0006810//transport;GO:0006817//phosphate ion transport;GO:0006824//cobalt ion transport;GO:0006855//xenobiotic transmembrane transport;GO:0006869//lipid transport;GO:0007059//chromosome segregation;GO:0007601//visual perception;GO:0008150//biological_process;GO…	--
MSTRG.25592	253	292	598	0	0	0	24.15	26.59	61.11	0	0	0	37.2833	0.001	-15.1862	1.68e-16	2.46484e-14	--	XP_045467760.1 uncharacterized protein LOC123676105 [Harmonia axyridis]	-	-	-	-	-	-	-	--
MSTRG.17520	11	9	9	364	345	419	0.79	0.61	0.69	22.5	20.56	33.34	0.696667	25.4667	5.192	1.70918e-16	2.48566e-14	--	XP_045481741.1 uncharacterized protein LOC123685919 [Harmonia axyridis]	-	-	-	-	-	GO:0008093//cytoskeletal anchor activity;GO:0070840//dynein complex binding	-	--
evm.TU.Chr8.343	11796	13469	0	0	0	0	698.98	761.29	0	0	0	0	486.757	0.001	-18.8928	1.90512e-16	2.74652e-14	--	-	-	-	-	-	-	-	-	--
MSTRG.2792	798	564	443	0	2	0	48.17	32.47	28.63	0	0.1	0	36.4233	0.0333333	-10.0937	1.95386e-16	2.79251e-14	SERPINB3	XP_044756165.1 antichymotrypsin-2-like isoform X3 [Coccinella septempunctata]	-	-	-	-	-	-	-	--
MSTRG.15261	0	0	3	2253	860	1423	0	0	0.34	183.43	67.48	149.09	0.113333	133.333	10.2002	1.9799e-16	2.80554e-14	--	XP_023014152.1 uncharacterized protein LOC111503941 [Leptinotarsa decemlineata]	-	-	-	-	-	GO:0003674//molecular_function;GO:0005488//binding;GO:0030246//carbohydrate binding	-	--
MSTRG.18808	21749	19681	0	0	0	0	992.85	857	0	0	0	0	616.617	0.001	-19.234	2.0316e-16	2.85439e-14	Hpgd	XP_045469977.1 alcohol dehydrogenase 1-like [Harmonia axyridis]	Human Diseases	Cancer: overview	ko05202//Transcriptional misregulation in cancer	K00069	-	GO:0003674//molecular_function;GO:0003824//catalytic activity;GO:0003978//UDP-glucose 4-epimerase activity;GO:0004022//alcohol dehydrogenase (NAD+) activity;GO:0004316//3-oxoacyl-[acyl-carrier-protein] reductase (NADPH) activity;GO:0004757//sepiapterin reductase activity;GO:0008460//dTDP-glucose 4,6-dehydratase activity;GO:0008667//2,3-dihydro-2,3-dihydroxybenzoate dehydrogenase activity;GO:00086…	GO:0000272//polysaccharide catabolic process;GO:0006012//galactose metabolic process;GO:0006066//alcohol metabolic process;GO:0006633//fatty acid biosynthetic process;GO:0006729//tetrahydrobiopterin biosynthetic process;GO:0008150//biological_process;GO:0008152//metabolic process;GO:0009243//O antigen biosynthetic process;GO:0015995//chlorophyll biosynthetic process;GO:0019305//dTDP-rhamnose bios…	--
MSTRG.24098	245	225	340	4018	2717	2861	15.54	13.74	22.98	213.76	144.05	186.39	17.42	181.4	3.38036	2.07608e-16	2.89239e-14	SULT1C4	XP_045478224.1 sulfotransferase 1B1-like [Harmonia axyridis]	-	-	-	-	GO:0005575//cellular_component;GO:0005622//intracellular anatomical structure;GO:0005737//cytoplasm;GO:0005829//cytosol	GO:0003674//molecular_function;GO:0003824//catalytic activity;GO:0008146//sulfotransferase activity;GO:0016740//transferase activity;GO:0016782//transferase activity, transferring sulphur-containing groups	GO:0006790//sulfur compound metabolic process;GO:0006805//xenobiotic metabolic process;GO:0008150//biological_process;GO:0008152//metabolic process;GO:0009410//response to xenobiotic stimulus;GO:0009987//cellular process;GO:0042221//response to chemical;GO:0044237//cellular metabolic process;GO:0050896//response to stimulus;GO:0051716//cellular response to stimulus;GO:0051923//sulfation;GO:007088…	--
MSTRG.15639	1763	2047	2667	632	581	236	28.09	31.11	45.49	8.72	7.72	4.19	34.8967	6.87667	-2.34331	2.14042e-16	2.95716e-14	--	XP_044750231.1 enolase-phosphatase E1 isoform X1 [Coccinella septempunctata]	-	-	-	-	GO:0005575//cellular_component;GO:0005622//intracellular anatomical structure;GO:0005634//nucleus;GO:0043226//organelle;GO:0043227//membrane-bounded organelle;GO:0043229//intracellular organelle;GO:0043231//intracellular membrane-bounded organelle	GO:0000976//transcription cis-regulatory region binding;GO:0001067//transcription regulatory region nucleic acid binding;GO:0003674//molecular_function;GO:0003676//nucleic acid binding;GO:0003677//DNA binding;GO:0003690//double-stranded DNA binding;GO:0005488//binding;GO:0043167//ion binding;GO:0043169//cation binding;GO:0043565//sequence-specific DNA binding;GO:0046872//metal ion binding;GO:0097…	GO:0006355//regulation of transcription, DNA-templated;GO:0006357//regulation of transcription by RNA polymerase II;GO:0008150//biological_process;GO:0009889//regulation of biosynthetic process;GO:0010468//regulation of gene expression;GO:0010556//regulation of macromolecule biosynthetic process;GO:0019219//regulation of nucleobase-containing compound metabolic process;GO:0019222//regulation of m…	--
MSTRG.24520	9915	11447	0	0	0	0	476.2	524.42	0	0	0	0	333.54	0.001	-18.3475	2.33565e-16	3.20023e-14	Hex-t2	XP_044756106.1 hexokinase type 2-like [Coccinella septempunctata]	Metabolism;Human Diseases;Metabolism;Organismal Systems;Metabolism;Organismal Systems;Environmental Information Processing;Metabolism;Human Diseases;Metabolism;Metabolism;Human Diseases;Metabolism;Metabolism	Global and overview maps;Infectious disease: bacterial;Carbohydrate metabolism;Digestive system;Global and overview maps;Endocrine system;Signal transduction;Carbohydrate metabolism;Cancer: overview;Carbohydrate metabolism;Carbohydrate metabolism;Endocrine and metabolic disease;Carbohydrate metabolism;Biosynthesis of other secondary metabolites	ko01100//Metabolic pathways;ko05131//Shigellosis;ko00500//Starch and sucrose metabolism;ko04973//Carbohydrate digestion and absorption;ko01200//Carbon metabolism;ko04910//Insulin signaling pathway;ko04066//HIF-1 signaling pathway;ko00010//Glycolysis / Gluconeogenesis;ko05230//Central carbon metabolism in cancer;ko00520//Amino sugar and nucleotide sugar metabolism;ko00052//Galactose metabolism;ko0…	K00844;K00844;K00844;K00844;K00844;K00844;K00844;K00844;K00844;K00844;K00844;K00844;K00844;K00844	-	GO:0005524//ATP binding;GO:0016773//phosphotransferase activity, alcohol group as acceptor	GO:0005975//carbohydrate metabolic process	--
evm.TU.Chr1.2492	9453	10923	0	0	0	0	265.45	292.58	0	0	0	0	186.01	0.001	-17.505	2.4628e-16	3.34679e-14	--	GFS97343.1 DUF4817 domain-containing protein [Trichonephila clavipes]	-	-	-	-	GO:0005576//extracellular region	GO:0003700//DNA-binding transcription factor activity	GO:0007155//cell adhesion;GO:0015716//organic phosphonate transport;GO:0030193//regulation of blood coagulation	--
MSTRG.11325	22473	24464	0	0	0	0	558.61	585.15	0	0	0	0	381.253	0.001	-18.5404	2.55072e-16	3.43808e-14	--	XP_045475855.1 uncharacterized protein LOC123681665 [Harmonia axyridis]	-	-	-	-	-	-	-	--
MSTRG.12211	17205	19620	0	0	0	0	1811.29	1970.24	0	0	0	0	1260.51	0.001	-20.2656	2.63672e-16	3.52534e-14	--	-	-	-	-	-	-	-	-	--
evm.TU.Chr1.2476	13783	16452	0	0	0	0	1768.31	2013.35	0	0	0	0	1260.55	0.001	-20.2656	2.79506e-16	3.70714e-14	--	XP_044763279.1 uncharacterized protein LOC123320143 isoform X2 [Coccinella septempunctata]	-	-	-	-	-	-	-	--
MSTRG.20804	8086	9744	0	0	0	0	799.13	918.56	0	0	0	0	572.563	0.001	-19.1271	2.88517e-16	3.79629e-14	--	XP_044754726.1 uncharacterized protein LOC123313781 [Coccinella septempunctata]	-	-	-	-	-	-	-	--
evm.TU.Chr9.1518	7626	10220	0	0	0	0	331.19	423.37	0	0	0	0	251.52	0.001	-17.9403	2.91981e-16	3.81162e-14	Ttll6	XP_045468265.1 tubulin polyglutamylase ttll6-like [Harmonia axyridis]	-	-	-	-	GO:0005575//cellular_component;GO:0005622//intracellular anatomical structure;GO:0005737//cytoplasm;GO:0005815//microtubule organizing center;GO:0005829//cytosol;GO:0005856//cytoskeleton;GO:0005874//microtubule;GO:0005929//cilium;GO:0015630//microtubule cytoskeleton;GO:0036064//ciliary basal body;GO:0042995//cell projection;GO:0043226//organelle;GO:0043228//non-membrane-bounded organelle;GO:00432…	GO:0000166//nucleotide binding;GO:0003674//molecular_function;GO:0003824//catalytic activity;GO:0005488//binding;GO:0005515//protein binding;GO:0005524//ATP binding;GO:0008092//cytoskeletal protein binding;GO:0015631//tubulin binding;GO:0016874//ligase activity;GO:0016879//ligase activity, forming carbon-nitrogen bonds;GO:0016881//acid-amino acid ligase activity;GO:0017076//purine nucleotide bind…	GO:0000226//microtubule cytoskeleton organization;GO:0001578//microtubule bundle formation;GO:0003341//cilium movement;GO:0003352//regulation of cilium movement;GO:0003353//positive regulation of cilium movement;GO:0006464//cellular protein modification process;GO:0006807//nitrogen compound metabolic process;GO:0006928//movement of cell or subcellular component;GO:0006996//organelle organization;…	--
MSTRG.9789	9172	8187	0	0	0	0	718.57	611.81	0	0	0	0	443.46	0.001	-18.7584	2.98038e-16	3.82247e-14	Ca6	XP_045479886.1 putative carbonic anhydrase 5 isoform X1 [Harmonia axyridis]	Metabolism;Organismal Systems;Metabolism	Global and overview maps;Excretory system;Energy metabolism	ko01100//Metabolic pathways;ko04964//Proximal tubule bicarbonate reclamation;ko00910//Nitrogen metabolism	K18246;K18246;K18246	-	GO:0003674//molecular_function;GO:0003824//catalytic activity;GO:0004089//carbonate dehydratase activity;GO:0005488//binding;GO:0008270//zinc ion binding;GO:0016829//lyase activity;GO:0016835//carbon-oxygen lyase activity;GO:0016836//hydro-lyase activity;GO:0043167//ion binding;GO:0043169//cation binding;GO:0046872//metal ion binding;GO:0046914//transition metal ion binding	-	--
evm.TU.Chr2.136	9300	9025	0	0	0	0	1198.65	1109.55	0	0	0	0	769.4	0.001	-19.5534	2.98611e-16	3.82247e-14	--	-	-	-	-	-	-	GO:0005509//calcium ion binding;GO:0005549//odorant binding	-	--
MSTRG.9632	8245	8984	0	0	0	0	663.92	690.05	0	0	0	0	451.323	0.001	-18.7838	2.9973e-16	3.82247e-14	ringer	XP_045479456.1 tubulin polymerization-promoting protein homolog [Harmonia axyridis]	-	-	-	-	GO:0005575//cellular_component;GO:0005622//intracellular anatomical structure;GO:0005737//cytoplasm;GO:0005829//cytosol	GO:0003674//molecular_function;GO:0005488//binding;GO:0005515//protein binding;GO:0008092//cytoskeletal protein binding;GO:0015631//tubulin binding	-	--
MSTRG.6436	7925	8447	0	0	0	0	870.36	884.89	0	0	0	0	585.083	0.001	-19.1583	3.10728e-16	3.93249e-14	--	-	-	-	-	-	-	-	-	--
MSTRG.2660	7588	8009	0	0	0	0	878.17	884.14	0	0	0	0	587.437	0.001	-19.1641	3.3157e-16	4.16447e-14	--	-	-	-	-	-	-	-	-	--
MSTRG.20540	7112	7987	0	0	0	0	366.1	392.17	0	0	0	0	252.757	0.001	-17.9474	3.56914e-16	4.44907e-14	CYP4C1	XP_045475014.1 uncharacterized protein LOC123680936 [Harmonia axyridis]	-	-	-	-	-	GO:0003723//RNA binding;GO:0005506//iron ion binding;GO:0016705//oxidoreductase activity, acting on paired donors, with incorporation or reduction of molecular oxygen;GO:0020037//heme binding	-	--
MSTRG.15589	6343	7426	0	0	0	0	321.58	359.12	0	0	0	0	226.9	0.001	-17.7917	3.87038e-16	4.77769e-14	--	XP_044751118.1 uncharacterized protein LOC123311297 [Coccinella septempunctata]	-	-	-	-	GO:0005575//cellular_component;GO:0005622//intracellular anatomical structure;GO:0005634//nucleus;GO:0005654//nucleoplasm;GO:0005737//cytoplasm;GO:0005815//microtubule organizing center;GO:0005819//spindle;GO:0005829//cytosol;GO:0005856//cytoskeleton;GO:0005929//cilium;GO:0005930//axoneme;GO:0015630//microtubule cytoskeleton;GO:0031974//membrane-enclosed lumen;GO:0031981//nuclear lumen;GO:0032421…	GO:0003674//molecular_function;GO:0005488//binding;GO:0005515//protein binding;GO:0008092//cytoskeletal protein binding;GO:0019894//kinesin binding	GO:0000902//cell morphogenesis;GO:0000904//cell morphogenesis involved in differentiation;GO:0001764//neuron migration;GO:0003008//system process;GO:0006928//movement of cell or subcellular component;GO:0006950//response to stress;GO:0006952//defense response;GO:0006968//cellular defense response;GO:0006996//organelle organization;GO:0007154//cell communication;GO:0007165//signal transduction;GO:…	--
MSTRG.13535	6705	6685	0	0	0	0	732.54	696.66	0	0	0	0	476.4	0.001	-18.8618	3.89039e-16	4.77769e-14	--	XP_044761207.1 uncharacterized protein LOC123318609 [Coccinella septempunctata]	-	-	-	-	-	-	-	--
MSTRG.4000	3478	4263	346	10	3	3	45.54	53.24	4.85	0.11	0.03	0.04	34.5433	0.06	-9.16923	4.05077e-16	4.93806e-14	--	XP_044744669.1 uncharacterized protein LOC123306637 isoform X1 [Coccinella septempunctata]	-	-	-	-	-	-	-	--
MSTRG.12451	5824	6839	0	0	0	0	131.05	146.78	0	0	0	0	92.61	0.001	-16.4989	4.17221e-16	5.04898e-14	tdcB	XP_044759063.1 L-threonine ammonia-lyase-like isoform X1 [Coccinella septempunctata]	Metabolism;Metabolism;Metabolism;Metabolism;Metabolism	Global and overview maps;Global and overview maps;Global and overview maps;Amino acid metabolism;Amino acid metabolism	ko01100//Metabolic pathways;ko01200//Carbon metabolism;ko01230//Biosynthesis of amino acids;ko00260//Glycine, serine and threonine metabolism;ko00290//Valine, leucine and isoleucine biosynthesis	K01754;K01754;K01754;K01754;K01754	GO:0005737//cytoplasm	GO:0003674//molecular_function;GO:0003824//catalytic activity;GO:0004122//cystathionine beta-synthase activity;GO:0004124//cysteine synthase activity;GO:0004794//L-threonine ammonia-lyase activity;GO:0004795//threonine synthase activity;GO:0004834//tryptophan synthase activity;GO:0008721//D-serine ammonia-lyase activity;GO:0008838//diaminopropionate ammonia-lyase activity;GO:0016829//lyase activi…	GO:0000162//tryptophan biosynthetic process;GO:0006082//organic acid metabolic process;GO:0006520//cellular amino acid metabolic process;GO:0006535//cysteine biosynthetic process from serine;GO:0006549//isoleucine metabolic process;GO:0006566//threonine metabolic process;GO:0006567//threonine catabolic process;GO:0006807//nitrogen compound metabolic process;GO:0008150//biological_process;GO:00081…	--
MSTRG.13985	5471	6473	0	0	0	0	464.15	523.83	0	0	0	0	329.327	0.001	-18.3292	4.47025e-16	5.36834e-14	--	KAH0809533.1 hypothetical protein GEV33_013258 [Tenebrio molitor]	Metabolism;Organismal Systems;Metabolism;Organismal Systems;Organismal Systems	Global and overview maps;Digestive system;Lipid metabolism;Digestive system;Digestive system	ko01100//Metabolic pathways;ko04972//Pancreatic secretion;ko00561//Glycerolipid metabolism;ko04975//Fat digestion and absorption;ko04977//Vitamin digestion and absorption	K14073;K14073;K14073;K14073;K14073	-	GO:0004465//lipoprotein lipase activity;GO:0004806//triglyceride lipase activity	-	--
MSTRG.11324	25996	28051	0	0	0	0	340.05	347.28	0	0	0	0	229.11	0.001	-17.8057	4.50087e-16	5.36834e-14	--	-	-	-	-	-	-	-	-	--
MSTRG.16674	20	26	59	3142	1228	908	0.8	0.99	2.53	108.8	40.98	40.47	1.44	63.4167	5.46072	4.57683e-16	5.39178e-14	--	XP_044751059.1 uncharacterized protein LOC123311264 [Coccinella septempunctata]	-	-	-	-	-	-	-	--
MSTRG.7320	286	364	383	3	0	4	24.44	29.67	35.03	0.22	0	0.38	29.7133	0.2	-7.21497	4.598e-16	5.39178e-14	--	XP_044766272.1 toll-like receptor 3 isoform X1 [Coccinella septempunctata]	-	-	-	-	GO:0000323//lytic vacuole;GO:0005575//cellular_component;GO:0005576//extracellular region;GO:0005581//collagen trimer;GO:0005589//collagen type VI trimer;GO:0005622//intracellular anatomical structure;GO:0005737//cytoplasm;GO:0005764//lysosome;GO:0005773//vacuole;GO:0005775//vacuolar lumen;GO:0005794//Golgi apparatus;GO:0005796//Golgi lumen;GO:0012505//endomembrane system;GO:0031012//extracellula…	GO:0003674//molecular_function;GO:0004857//enzyme inhibitor activity;GO:0004860//protein kinase inhibitor activity;GO:0005488//binding;GO:0005515//protein binding;GO:0005518//collagen binding;GO:0005539//glycosaminoglycan binding;GO:0019207//kinase regulator activity;GO:0019210//kinase inhibitor activity;GO:0019887//protein kinase regulator activity;GO:0030234//enzyme regulator activity;GO:004280…	GO:0000003//reproduction;GO:0001655//urogenital system development;GO:0001822//kidney development;GO:0001890//placenta development;GO:0001932//regulation of protein phosphorylation;GO:0001933//negative regulation of protein phosphorylation;GO:0002237//response to molecule of bacterial origin;GO:0003006//developmental process involved in reproduction;GO:0003254//regulation of membrane depolarizati…	--
MSTRG.22219	29032	35169	0	0	0	0	1859.63	2152.24	0	0	0	0	1337.29	0.001	-20.3509	4.61809e-16	5.39178e-14	--	XP_044749828.1 NF-kappa-B-activating protein-like [Coccinella septempunctata]	-	-	-	-	-	GO:0003676//nucleic acid binding	-	--
MSTRG.5120	5156	5754	0	0	0	0	384.55	409.35	0	0	0	0	264.633	0.001	-18.0136	4.91696e-16	5.70057e-14	Pacrg	XP_044752011.1 parkin coregulated gene protein homolog [Coccinella septempunctata]	-	-	-	-	GO:0005575//cellular_component;GO:0005622//intracellular anatomical structure;GO:0005634//nucleus;GO:0005737//cytoplasm;GO:0005829//cytosol;GO:0005929//cilium;GO:0031514//motile cilium;GO:0031982//vesicle;GO:0036126//sperm flagellum;GO:0042995//cell projection;GO:0043005//neuron projection;GO:0043226//organelle;GO:0043227//membrane-bounded organelle;GO:0043229//intracellular organelle;GO:0043231/…	GO:0001664//G protein-coupled receptor binding;GO:0003674//molecular_function;GO:0003779//actin binding;GO:0005102//signaling receptor binding;GO:0005488//binding;GO:0005515//protein binding;GO:0008092//cytoskeletal protein binding;GO:0015631//tubulin binding;GO:0019899//enzyme binding;GO:0030544//Hsp70 protein binding;GO:0031072//heat shock protein binding;GO:0031625//ubiquitin protein ligase bi…	GO:0000003//reproduction;GO:0003006//developmental process involved in reproduction;GO:0006950//response to stress;GO:0006986//response to unfolded protein;GO:0007276//gamete generation;GO:0007281//germ cell development;GO:0007283//spermatogenesis;GO:0007286//spermatid development;GO:0008150//biological_process;GO:0009987//cellular process;GO:0010033//response to organic substance;GO:0010941//reg…	--
evm.TU.Chr9.2047	4477	6061	0	0	0	0	311.48	402.23	0	0	0	0	237.903	0.001	-17.86	5.30062e-16	6.10271e-14	--	XP_044757915.1 kinesin-related protein 4-like [Coccinella septempunctata]	-	-	-	-	GO:0019867//outer membrane	GO:0005524//ATP binding	GO:0007059//chromosome segregation;GO:0030261//chromosome condensation	--
MSTRG.21525	32	38	33	54727	31719	1077	0.29	0.33	0.32	433.41	242.09	10.98	0.313333	228.827	9.51234	5.46057e-16	6.24351e-14	Cht10	XP_044753346.1 probable chitinase 10 [Coccinella septempunctata]	Metabolism;Metabolism	Global and overview maps;Carbohydrate metabolism	ko01100//Metabolic pathways;ko00520//Amino sugar and nucleotide sugar metabolism	K01183;K01183	GO:0005575//cellular_component;GO:0005576//extracellular region	GO:0003674//molecular_function;GO:0003824//catalytic activity;GO:0004553//hydrolase activity, hydrolyzing O-glycosyl compounds;GO:0004568//chitinase activity;GO:0005488//binding;GO:0008061//chitin binding;GO:0016787//hydrolase activity;GO:0016798//hydrolase activity, acting on glycosyl bonds;GO:0097367//carbohydrate derivative binding	GO:0005975//carbohydrate metabolic process;GO:0006022//aminoglycan metabolic process;GO:0006026//aminoglycan catabolic process;GO:0006030//chitin metabolic process;GO:0006032//chitin catabolic process;GO:0006040//amino sugar metabolic process;GO:0006807//nitrogen compound metabolic process;GO:0008150//biological_process;GO:0008152//metabolic process;GO:0009056//catabolic process;GO:0009057//macro…	--
evm.TU.Chr7.2562	4229	5959	0	0	0	0	748.6	1006.18	0	0	0	0	584.927	0.001	-19.1579	5.53893e-16	6.28972e-14	--	XP_044746039.1 uncharacterized protein LOC123307698 [Coccinella septempunctata]	-	-	-	-	-	-	-	--
MSTRG.22623	213	151	273	2	0	1	9.45	6.39	12.97	0.08	0	0.05	9.60333	0.0433333	-7.79191	5.66751e-16	6.39195e-14	CYP6J1	XP_044754602.1 cytochrome P450 6j1-like [Coccinella septempunctata]	-	-	-	-	-	GO:0005506//iron ion binding;GO:0016705//oxidoreductase activity, acting on paired donors, with incorporation or reduction of molecular oxygen;GO:0020037//heme binding	-	--
evm.TU.Chr3.1002	4478	4455	0	0	0	0	228.13	216.49	0	0	0	0	148.207	0.001	-17.1773	6.06941e-16	6.75407e-14	PyK	XP_044759236.1 pyruvate kinase-like [Coccinella septempunctata]	Metabolism;Human Diseases;Human Diseases;Metabolism;Organismal Systems;Metabolism;Metabolism;Metabolism;Human Diseases;Human Diseases	Global and overview maps;Infectious disease: viral;Cancer: overview;Global and overview maps;Endocrine system;Carbohydrate metabolism;Global and overview maps;Carbohydrate metabolism;Cancer: overview;Endocrine and metabolic disease	ko01100//Metabolic pathways;ko05165//Human papillomavirus infection;ko05203//Viral carcinogenesis;ko01200//Carbon metabolism;ko04922//Glucagon signaling pathway;ko00010//Glycolysis / Gluconeogenesis;ko01230//Biosynthesis of amino acids;ko00620//Pyruvate metabolism;ko05230//Central carbon metabolism in cancer;ko04930//Type II diabetes mellitus	K00873;K00873;K00873;K00873;K00873;K00873;K00873;K00873;K00873;K00873	GO:0005575//cellular_component;GO:0005622//intracellular anatomical structure;GO:0005737//cytoplasm;GO:0005886//plasma membrane;GO:0016020//membrane;GO:0071944//cell periphery	GO:0000287//magnesium ion binding;GO:0003674//molecular_function;GO:0003824//catalytic activity;GO:0004743//pyruvate kinase activity;GO:0005488//binding;GO:0016740//transferase activity;GO:0016772//transferase activity, transferring phosphorus-containing groups;GO:0016773//phosphotransferase activity, alcohol group as acceptor;GO:0030955//potassium ion binding;GO:0031420//alkali metal ion binding…	GO:0005975//carbohydrate metabolic process;GO:0006082//organic acid metabolic process;GO:0006090//pyruvate metabolic process;GO:0006091//generation of precursor metabolites and energy;GO:0006096//glycolytic process;GO:0006139//nucleobase-containing compound metabolic process;GO:0006163//purine nucleotide metabolic process;GO:0006164//purine nucleotide biosynthetic process;GO:0006165//nucleoside d…	--
MSTRG.20765	3886	5476	0	0	0	0	62.97	84.64	0	0	0	0	49.2033	0.001	-15.5865	6.07007e-16	6.75407e-14	--	XP_044755403.1 uncharacterized protein LOC123314296 [Coccinella septempunctata]	-	-	-	-	-	-	-	--
MSTRG.18293	3911	5299	0	0	0	0	120.51	155.75	0	0	0	0	92.0867	0.001	-16.4907	6.29853e-16	6.96155e-14	--	XP_045465811.1 uncharacterized protein LOC123674778 [Harmonia axyridis]	-	-	-	-	-	-	-	--
MSTRG.14641	3738	5104	0	0	0	0	143.08	186.36	0	0	0	0	109.813	0.001	-16.7447	6.4325e-16	7.06255e-14	Cep78	XP_044752715.1 centrosomal protein of 78 kDa [Coccinella septempunctata]	-	-	-	-	GO:0005575//cellular_component;GO:0005622//intracellular anatomical structure;GO:0005737//cytoplasm;GO:0005813//centrosome;GO:0005814//centriole;GO:0005815//microtubule organizing center;GO:0005829//cytosol;GO:0005856//cytoskeleton;GO:0005929//cilium;GO:0015630//microtubule cytoskeleton;GO:0036064//ciliary basal body;GO:0042995//cell projection;GO:0043226//organelle;GO:0043228//non-membrane-bound…	GO:0003674//molecular_function;GO:0005515//protein binding	GO:0000086//G2/M transition of mitotic cell cycle;GO:0000278//mitotic cell cycle;GO:0006996//organelle organization;GO:0007049//cell cycle;GO:0007346//regulation of mitotic cell cycle;GO:0008150//biological_process;GO:0009987//cellular process;GO:0010389//regulation of G2/M transition of mitotic cell cycle;GO:0010564//regulation of cell cycle process;GO:0016043//cellular component organization;GO…	--
MSTRG.13984	5440	3633	0	0	0	0	389.46	248.09	0	0	0	0	212.517	0.001	-17.6972	6.61048e-16	7.2102e-14	LIPH	KAF5306174.1 hypothetical protein FQR65_LT07450 [Abscondita terminalis]	Metabolism;Organismal Systems;Metabolism;Organismal Systems;Organismal Systems	Global and overview maps;Digestive system;Lipid metabolism;Digestive system;Digestive system	ko01100//Metabolic pathways;ko04972//Pancreatic secretion;ko00561//Glycerolipid metabolism;ko04975//Fat digestion and absorption;ko04977//Vitamin digestion and absorption	K14073;K14073;K14073;K14073;K14073	GO:0005575//cellular_component	GO:0003674//molecular_function;GO:0003824//catalytic activity;GO:0004465//lipoprotein lipase activity;GO:0004806//triglyceride lipase activity;GO:0016298//lipase activity;GO:0016787//hydrolase activity;GO:0016788//hydrolase activity, acting on ester bonds;GO:0052689//carboxylic ester hydrolase activity	GO:0006629//lipid metabolic process;GO:0008150//biological_process;GO:0008152//metabolic process;GO:0009056//catabolic process;GO:0016042//lipid catabolic process;GO:0044238//primary metabolic process;GO:0071704//organic substance metabolic process;GO:1901575//organic substance catabolic process	--
evm.TU.Chr1.346	3836	4504	0	0	0	0	298.85	334.7	0	0	0	0	211.183	0.001	-17.6881	6.65922e-16	7.2159e-14	Ldh	XP_044766496.1 L-lactate dehydrogenase isoform X2 [Coccinella septempunctata]	Metabolism;Organismal Systems;Environmental Information Processing;Metabolism;Metabolism;Human Diseases;Metabolism;Metabolism	Global and overview maps;Endocrine system;Signal transduction;Carbohydrate metabolism;Carbohydrate metabolism;Cancer: overview;Amino acid metabolism;Carbohydrate metabolism	ko01100//Metabolic pathways;ko04922//Glucagon signaling pathway;ko04066//HIF-1 signaling pathway;ko00010//Glycolysis / Gluconeogenesis;ko00620//Pyruvate metabolism;ko05230//Central carbon metabolism in cancer;ko00270//Cysteine and methionine metabolism;ko00640//Propanoate metabolism	K00016;K00016;K00016;K00016;K00016;K00016;K00016;K00016	GO:0005575//cellular_component;GO:0005622//intracellular anatomical structure;GO:0005737//cytoplasm	GO:0003674//molecular_function;GO:0003824//catalytic activity;GO:0004457//lactate dehydrogenase activity;GO:0004459//L-lactate dehydrogenase activity;GO:0004553//hydrolase activity, hydrolyzing O-glycosyl compounds;GO:0008677//2-dehydropantoate 2-reductase activity;GO:0016491//oxidoreductase activity;GO:0016614//oxidoreductase activity, acting on CH-OH group of donors;GO:0016616//oxidoreductase a…	GO:0000768//syncytium formation by plasma membrane fusion;GO:0005975//carbohydrate metabolic process;GO:0006082//organic acid metabolic process;GO:0006089//lactate metabolic process;GO:0006099//tricarboxylic acid cycle;GO:0006813//potassium ion transport;GO:0006949//syncytium formation;GO:0007520//myoblast fusion;GO:0007525//somatic muscle development;GO:0008150//biological_process;GO:0008152//me…	--
MSTRG.10053	297	409	1050	0	0	0	50.34	66.14	190.54	0	0	0	102.34	0.001	-16.643	6.76417e-16	7.28203e-14	--	-	-	-	-	-	-	-	-	--
MSTRG.24066	3561	4633	0	0	0	0	538.36	668.11	0	0	0	0	402.157	0.001	-18.6174	6.85089e-16	7.3278e-14	--	-	-	-	-	-	-	-	-	--
MSTRG.4565	3643	4445	0	0	0	0	153.65	179.14	0	0	0	0	110.93	0.001	-16.7593	6.92321e-16	7.35769e-14	--	-	-	-	-	-	-	-	-	--
MSTRG.25399	42	41	36	493	487	399	1.63	1.52	1.5	16.6	15.8	17.29	1.55	16.5633	3.41765	8.15403e-16	8.61055e-14	nAChRalpha1	XP_045467869.1 acetylcholine receptor subunit alpha-like 1 [Harmonia axyridis]	-	-	-	-	GO:0005575//cellular_component;GO:0005886//plasma membrane;GO:0005887//integral component of plasma membrane;GO:0005892//acetylcholine-gated channel complex;GO:0016020//membrane;GO:0016021//integral component of membrane;GO:0031224//intrinsic component of membrane;GO:0031226//intrinsic component of plasma membrane;GO:0032991//protein-containing complex;GO:0034702//ion channel complex;GO:0043235//…	GO:0003674//molecular_function;GO:0005215//transporter activity;GO:0005216//ion channel activity;GO:0005230//extracellular ligand-gated ion channel activity;GO:0005231//excitatory extracellular ligand-gated ion channel activity;GO:0005261//cation channel activity;GO:0008324//cation transmembrane transporter activity;GO:0015075//ion transmembrane transporter activity;GO:0015267//channel activity;G…	GO:0003008//system process;GO:0006810//transport;GO:0006811//ion transport;GO:0006812//cation transport;GO:0007154//cell communication;GO:0007165//signal transduction;GO:0007166//cell surface receptor signaling pathway;GO:0007267//cell-cell signaling;GO:0007268//chemical synaptic transmission;GO:0007271//synaptic transmission, cholinergic;GO:0008150//biological_process;GO:0009636//response to tox…	--
MSTRG.11539	12	30	3	9004	5021	1811	0.46	1.1	0.12	299.36	160.88	77.5	0.56	179.247	8.3223	8.55504e-16	8.97683e-14	PPO1	XP_045478104.1 phenoloxidase 1-like [Harmonia axyridis]	-	-	-	-	-	GO:0016491//oxidoreductase activity	-	--
MSTRG.19282	5073	2628	0	0	0	0	610.69	301.77	0	0	0	0	304.153	0.001	-18.2144	9.18112e-16	9.57319e-14	Apod	XP_012255906.1 apolipoprotein D-like [Athalia rosae]	-	-	-	-	GO:0005575//cellular_component;GO:0005576//extracellular region;GO:0005615//extracellular space	GO:0003674//molecular_function;GO:0005488//binding;GO:0031409//pigment binding	GO:0006950//response to stress;GO:0006979//response to oxidative stress;GO:0007275//multicellular organism development;GO:0007568//aging;GO:0008150//biological_process;GO:0008340//determination of adult lifespan;GO:0010259//multicellular organism aging;GO:0032501//multicellular organismal process;GO:0032502//developmental process;GO:0033500//carbohydrate homeostasis;GO:0042592//homeostatic proces…	--
MSTRG.4359	50	29	93	2213	1833	739	0.46	0.25	0.92	17.66	14.1	7.59	0.543333	13.1167	4.59342	1.03973e-15	1.07736e-13	SCRT1	XP_044766740.1 transcriptional repressor scratch 2-like [Coccinella septempunctata]	-	-	-	-	-	GO:0003677//DNA binding	-	--
MSTRG.2317	6	11	12	161	197	108	0.24	0.41	0.51	5.5	6.48	4.73	0.386667	5.57	3.84852	1.11929e-15	1.15259e-13	--	-	-	-	-	-	-	-	-	--
evm.TU.Chr9.1949	183	182	208	4	6	9	19.53	18.55	23.77	0.34	0.56	1.02	20.6167	0.64	-5.0096	1.31854e-15	1.34939e-13	CYP4C1	XP_044755273.1 cytochrome P450 4C1-like [Coccinella septempunctata]	-	-	-	-	-	GO:0005506//iron ion binding;GO:0016705//oxidoreductase activity, acting on paired donors, with incorporation or reduction of molecular oxygen;GO:0020037//heme binding	GO:0006364//rRNA processing	--
evm.TU.Chr1.3474	4461	4090	0	0	0	0	342.77	299.76	0	0	0	0	214.177	0.001	-17.7084	1.63613e-15	1.66413e-13	ARGK	XP_044746540.1 arginine kinase-like [Coccinella septempunctata]	Metabolism	Amino acid metabolism	ko00330//Arginine and proline metabolism	K00934	-	GO:0000166//nucleotide binding;GO:0003674//molecular_function;GO:0003824//catalytic activity;GO:0004054//arginine kinase activity;GO:0005488//binding;GO:0005524//ATP binding;GO:0016301//kinase activity;GO:0016491//oxidoreductase activity;GO:0016740//transferase activity;GO:0016772//transferase activity, transferring phosphorus-containing groups;GO:0016775//phosphotransferase activity, nitrogenous…	GO:0006793//phosphorus metabolic process;GO:0006796//phosphate-containing compound metabolic process;GO:0008150//biological_process;GO:0008152//metabolic process;GO:0009987//cellular process;GO:0016310//phosphorylation;GO:0044237//cellular metabolic process	--
MSTRG.18809	9017	7923	0	0	0	0	974.97	817.16	0	0	0	0	597.377	0.001	-19.1883	1.94134e-15	1.96252e-13	--	-	-	-	-	-	-	-	-	--
MSTRG.17515	736	729	960	5540	5338	2313	19.93	18.87	28.94	110.63	100.5	56.96	22.58	89.3633	1.98464	1.95598e-15	1.96535e-13	Oatp74D	XP_045481201.1 solute carrier organic anion transporter family member 74D-like isoform X1 [Harmonia axyridis]	-	-	-	-	GO:0005575//cellular_component;GO:0005622//intracellular anatomical structure;GO:0005886//plasma membrane;GO:0005887//integral component of plasma membrane;GO:0016020//membrane;GO:0016021//integral component of membrane;GO:0031224//intrinsic component of membrane;GO:0031226//intrinsic component of plasma membrane;GO:0043226//organelle;GO:0043229//intracellular organelle;GO:0071944//cell periphery	GO:0003674//molecular_function;GO:0005215//transporter activity;GO:0005515//protein binding;GO:0008509//anion transmembrane transporter activity;GO:0008514//organic anion transmembrane transporter activity;GO:0015075//ion transmembrane transporter activity;GO:0015291//secondary active transmembrane transporter activity;GO:0015347//sodium-independent organic anion transmembrane transporter activit…	GO:0006810//transport;GO:0006811//ion transport;GO:0006820//anion transport;GO:0008150//biological_process;GO:0015711//organic anion transport;GO:0034220//ion transmembrane transport;GO:0042908//xenobiotic transport;GO:0043252//sodium-independent organic anion transport;GO:0051179//localization;GO:0051234//establishment of localization;GO:0055085//transmembrane transport;GO:0071702//organic subst…	--
evm.TU.Chr11.386	7074	7525	0	0	0	0	455.87	462.57	0	0	0	0	306.147	0.001	-18.2239	2.01205e-15	2.0095e-13	ALG2	XP_045463349.1 alpha-1,3/1,6-mannosyltransferase ALG2-like [Harmonia axyridis]	Metabolism;Metabolism;Metabolism	Global and overview maps;Glycan biosynthesis and metabolism;Glycan biosynthesis and metabolism	ko01100//Metabolic pathways;ko00510//N-Glycan biosynthesis;ko00513//Various types of N-glycan biosynthesis	K03843;K03843;K03843	GO:0005575//cellular_component;GO:0005622//intracellular anatomical structure;GO:0005634//nucleus;GO:0005737//cytoplasm;GO:0005783//endoplasmic reticulum;GO:0005789//endoplasmic reticulum membrane;GO:0005829//cytosol;GO:0005856//cytoskeleton;GO:0012505//endomembrane system;GO:0015629//actin cytoskeleton;GO:0016020//membrane;GO:0016021//integral component of membrane;GO:0030176//integral component…	GO:0000009//alpha-1,6-mannosyltransferase activity;GO:0000030//mannosyltransferase activity;GO:0000033//alpha-1,3-mannosyltransferase activity;GO:0003674//molecular_function;GO:0003824//catalytic activity;GO:0004373//glycogen (starch) synthase activity;GO:0004376//glycolipid mannosyltransferase activity;GO:0004378//GDP-Man:Man1GlcNAc2-PP-Dol alpha-1,3-mannosyltransferase activity;GO:0005488//bind…	GO:0005985//sucrose metabolic process;GO:0006464//cellular protein modification process;GO:0006486//protein glycosylation;GO:0006487//protein N-linked glycosylation;GO:0006488//dolichol-linked oligosaccharide biosynthetic process;GO:0006490//oligosaccharide-lipid intermediate biosynthetic process;GO:0006629//lipid metabolic process;GO:0006807//nitrogen compound metabolic process;GO:0008150//biolo…	--
evm.TU.Chr2.1159	7493	7797	0	0	0	0	787.85	781.99	0	0	0	0	523.28	0.001	-18.9972	2.0414e-15	2.02661e-13	--	XP_045479755.1 uncharacterized protein LOC123684511 [Harmonia axyridis]	-	-	-	-	-	GO:0004134//4-alpha-glucanotransferase activity;GO:0008080//N-acetyltransferase activity	GO:0005980//glycogen catabolic process	--
MSTRG.25360	362	265	219	0	0	0	53.85	37.61	34.88	0	0	0	42.1133	0.001	-15.362	2.36527e-15	2.33415e-13	--	-	-	-	-	-	GO:0016021//integral component of membrane	-	-	--
MSTRG.962	153	151	182	0	0	0	7.94	7.48	10.12	0	0	0	8.51333	0.001	-13.0555	2.58923e-15	2.54005e-13	SFP1	XP_044764056.1 facilitated trehalose transporter Tret1-2 homolog [Coccinella septempunctata]	-	-	-	-	GO:0005887//integral component of plasma membrane;GO:0016021//integral component of membrane	GO:0015114//phosphate ion transmembrane transporter activity;GO:0015295//solute:proton symporter activity;GO:0015297//antiporter activity;GO:0022857//transmembrane transporter activity;GO:0042910//xenobiotic transmembrane transporter activity;GO:0051119//sugar transmembrane transporter activity	GO:0006810//transport;GO:0006817//phosphate ion transport;GO:0006855//xenobiotic transmembrane transport;GO:0008643//carbohydrate transport;GO:0042908//xenobiotic transport;GO:0055085//transmembrane transport	--
MSTRG.17425	0	0	0	702	4539	1163	0	0	0	43.81	273.01	93.43	0.001	136.75	17.0612	3.75785e-15	3.66479e-13	--	XP_044764900.1 uncharacterized protein LOC123321400 [Coccinella septempunctata]	-	-	-	-	-	-	-	--
MSTRG.8435	374	202	256	0	0	0	15.94	8.22	11.69	0	0	0	11.95	0.001	-13.5447	3.90366e-15	3.78472e-13	Gld	XP_044749410.1 glucose dehydrogenase [FAD, quinone]-like [Coccinella septempunctata]	Metabolism;Metabolism	Global and overview maps;Amino acid metabolism	ko01100//Metabolic pathways;ko00260//Glycine, serine and threonine metabolism	K00108;K00108	-	GO:0008318//protein prenyltransferase activity;GO:0008812//choline dehydrogenase activity;GO:0016491//oxidoreductase activity;GO:0016614//oxidoreductase activity, acting on CH-OH group of donors;GO:0016701//oxidoreductase activity, acting on single donors with incorporation of molecular oxygen;GO:0045550//geranylgeranyl reductase activity;GO:0050660//flavin adenine dinucleotide binding	GO:0006744//ubiquinone biosynthetic process;GO:0015995//chlorophyll biosynthetic process;GO:0018342//protein prenylation;GO:0019285//glycine betaine biosynthetic process from choline;GO:0030494//bacteriochlorophyll biosynthetic process	--
MSTRG.7776	39	66	18	10905	16880	1514	0.62	1	0.31	150.07	223.86	26.82	0.643333	133.583	7.69796	5.19919e-15	5.01148e-13	bab2	KAG5871541.1 hypothetical protein JTB14_032551 [Gonioctena quinquepunctata]	-	-	-	-	GO:0005575//cellular_component;GO:0005622//intracellular anatomical structure;GO:0005634//nucleus;GO:0043226//organelle;GO:0043227//membrane-bounded organelle;GO:0043229//intracellular organelle;GO:0043231//intracellular membrane-bounded organelle	GO:0003674//molecular_function;GO:0003676//nucleic acid binding;GO:0003677//DNA binding;GO:0003700//DNA-binding transcription factor activity;GO:0005488//binding;GO:0005515//protein binding;GO:0097159//organic cyclic compound binding;GO:0140110//transcription regulator activity;GO:1901363//heterocyclic compound binding	GO:0000003//reproduction;GO:0001655//urogenital system development;GO:0001667//ameboidal-type cell migration;GO:0001700//embryonic development via the syncytial blastoderm;GO:0001763//morphogenesis of a branching structure;GO:0002009//morphogenesis of an epithelium;GO:0003006//developmental process involved in reproduction;GO:0006355//regulation of transcription, DNA-templated;GO:0006357//regulat…	--
evm.TU.Chr10.1642	1089	1474	896	140	178	62	96.39	124.44	84.9	10.73	13.15	6.12	101.91	10	-3.34922	6.70546e-15	6.426e-13	rnf41	XP_045464976.1 E3 ubiquitin-protein ligase NRDP1 isoform X2 [Harmonia axyridis]	Cellular Processes	Transport and catabolism	ko04144//Endocytosis	K11981	GO:0000109//nucleotide-excision repair complex;GO:0005575//cellular_component;GO:0005622//intracellular anatomical structure;GO:0005680//anaphase-promoting complex;GO:0005737//cytoplasm;GO:0005783//endoplasmic reticulum;GO:0005823//central plaque of spindle pole body;GO:0005829//cytosol;GO:0012505//endomembrane system;GO:0031984//organelle subcompartment;GO:0043226//organelle;GO:0043227//membrane…	GO:0003674//molecular_function;GO:0003824//catalytic activity;GO:0004842//ubiquitin-protein transferase activity;GO:0005102//signaling receptor binding;GO:0005126//cytokine receptor binding;GO:0005128//erythropoietin receptor binding;GO:0005135//interleukin-3 receptor binding;GO:0005200//structural constituent of cytoskeleton;GO:0005488//binding;GO:0005515//protein binding;GO:0008092//cytoskeleta…	GO:0000209//protein polyubiquitination;GO:0001932//regulation of protein phosphorylation;GO:0002682//regulation of immune system process;GO:0002694//regulation of leukocyte activation;GO:0006289//nucleotide-excision repair;GO:0006355//regulation of transcription, DNA-templated;GO:0006464//cellular protein modification process;GO:0006508//proteolysis;GO:0006511//ubiquitin-dependent protein catabol…	--
evm.TU.Chr1.4017	737	276	2567	13	7	6	77.78	27.74	290.06	1.15	0.64	0.67	131.86	0.82	-7.32917	6.7556e-15	6.43685e-13	FDPS	XP_044746888.1 farnesyl pyrophosphate synthase 1-like [Coccinella septempunctata]	Metabolism;Human Diseases;Human Diseases;Metabolism	Global and overview maps;Infectious disease: viral;Infectious disease: viral;Metabolism of terpenoids and polyketides	ko01100//Metabolic pathways;ko05166//Human T-cell leukemia virus 1 infection;ko05164//Influenza A;ko00900//Terpenoid backbone biosynthesis	K00787;K00787;K00787;K00787	GO:0005575//cellular_component;GO:0005622//intracellular anatomical structure;GO:0005634//nucleus;GO:0005654//nucleoplasm;GO:0005737//cytoplasm;GO:0005739//mitochondrion;GO:0005759//mitochondrial matrix;GO:0005777//peroxisome;GO:0005783//endoplasmic reticulum;GO:0005829//cytosol;GO:0012505//endomembrane system;GO:0031974//membrane-enclosed lumen;GO:0031981//nuclear lumen;GO:0042579//microbody;GO:…	GO:0000010//trans-hexaprenyltranstransferase activity;GO:0003674//molecular_function;GO:0003824//catalytic activity;GO:0004161//dimethylallyltranstransferase activity;GO:0004337//geranyltranstransferase activity;GO:0004659//prenyltransferase activity;GO:0005488//binding;GO:0016740//transferase activity;GO:0016765//transferase activity, transferring alkyl or aryl (other than methyl) groups;GO:0043…	GO:0000003//reproduction;GO:0001558//regulation of cell growth;GO:0006066//alcohol metabolic process;GO:0006629//lipid metabolic process;GO:0006644//phospholipid metabolic process;GO:0006694//steroid biosynthetic process;GO:0006695//cholesterol biosynthetic process;GO:0006696//ergosterol biosynthetic process;GO:0006720//isoprenoid metabolic process;GO:0006721//terpenoid metabolic process;GO:00067…	--
evm.TU.Chr2.217	1182	1399	624	92	84	42	29.52	33.32	16.68	1.99	1.75	1.17	26.5067	1.63667	-4.01752	7.40847e-15	7.01858e-13	TBC1D19	XP_044749874.1 TBC1 domain family member 19 [Coccinella septempunctata]	-	-	-	-	-	GO:0003674//molecular_function;GO:0003676//nucleic acid binding;GO:0004386//helicase activity;GO:0005096//GTPase activator activity;GO:0005524//ATP binding;GO:0008047//enzyme activator activity;GO:0016818//hydrolase activity, acting on acid anhydrides, in phosphorus-containing anhydrides;GO:0030234//enzyme regulator activity;GO:0030695//GTPase regulator activity;GO:0051082//unfolded protein bindi…	GO:0006139//nucleobase-containing compound metabolic process;GO:0008150//biological_process;GO:0043085//positive regulation of catalytic activity;GO:0043087//regulation of GTPase activity;GO:0043547//positive regulation of GTPase activity;GO:0044093//positive regulation of molecular function;GO:0050790//regulation of catalytic activity;GO:0051336//regulation of hydrolase activity;GO:0051345//posi…	--
MSTRG.8434	1214	777	617	7	0	1	56.48	34.48	30.75	0.26	0	0.05	40.57	0.103333	-8.61696	7.86703e-15	7.41065e-13	Gld	XP_045460088.1 glucose dehydrogenase [FAD, quinone]-like [Harmonia axyridis]	-	-	-	-	-	GO:0003824//catalytic activity;GO:0008812//choline dehydrogenase activity;GO:0016491//oxidoreductase activity;GO:0016614//oxidoreductase activity, acting on CH-OH group of donors;GO:0016701//oxidoreductase activity, acting on single donors with incorporation of molecular oxygen;GO:0045550//geranylgeranyl reductase activity;GO:0050660//flavin adenine dinucleotide binding	GO:0006744//ubiquinone biosynthetic process;GO:0009228//thiamine biosynthetic process;GO:0015995//chlorophyll biosynthetic process;GO:0019285//glycine betaine biosynthetic process from choline;GO:0030494//bacteriochlorophyll biosynthetic process	--
MSTRG.1757	122	176	211	0	0	0	6.31	8.68	11.69	0	0	0	8.89333	0.001	-13.1185	8.49026e-15	7.95254e-13	Tret1	XP_045467192.1 facilitated trehalose transporter Tret1-like [Harmonia axyridis]	-	-	-	-	GO:0005887//integral component of plasma membrane;GO:0016021//integral component of membrane	GO:0015295//solute:proton symporter activity;GO:0015297//antiporter activity;GO:0022857//transmembrane transporter activity;GO:0042910//xenobiotic transmembrane transporter activity;GO:0051119//sugar transmembrane transporter activity	GO:0006810//transport;GO:0008643//carbohydrate transport;GO:0042908//xenobiotic transport;GO:0055085//transmembrane transport	--
MSTRG.24327	4	4	4	173	146	151	0.19	0.18	0.21	7.19	5.85	8.08	0.193333	7.04	5.18641	1.09916e-14	1.02376e-12	Nhlh1	XP_045468959.1 helix-loop-helix protein 1-like [Harmonia axyridis]	-	-	-	-	GO:0005575//cellular_component;GO:0005622//intracellular anatomical structure;GO:0005634//nucleus;GO:0043226//organelle;GO:0043227//membrane-bounded organelle;GO:0043229//intracellular organelle;GO:0043231//intracellular membrane-bounded organelle	GO:0000976//transcription cis-regulatory region binding;GO:0000977//RNA polymerase II transcription regulatory region sequence-specific DNA binding;GO:0000981//DNA-binding transcription factor activity, RNA polymerase II-specific;GO:0001067//transcription regulatory region nucleic acid binding;GO:0003674//molecular_function;GO:0003676//nucleic acid binding;GO:0003677//DNA binding;GO:0003690//doub…	GO:0006355//regulation of transcription, DNA-templated;GO:0006357//regulation of transcription by RNA polymerase II;GO:0008150//biological_process;GO:0009889//regulation of biosynthetic process;GO:0010468//regulation of gene expression;GO:0010556//regulation of macromolecule biosynthetic process;GO:0019219//regulation of nucleobase-containing compound metabolic process;GO:0019222//regulation of m…	--
MSTRG.20849	3	4	9	160	146	85	0.12	0.15	0.39	5.57	4.9	3.81	0.22	4.76	4.43539	1.11927e-14	1.03667e-12	MMP25	XP_044753989.1 matrix metalloproteinase-25-like isoform X2 [Coccinella septempunctata]	Organismal Systems	Endocrine system	ko04928//Parathyroid hormone synthesis, secretion and action	K08003	GO:0031012//extracellular matrix	GO:0004222//metalloendopeptidase activity;GO:0008233//peptidase activity;GO:0008237//metallopeptidase activity;GO:0008270//zinc ion binding	GO:0006508//proteolysis	--
evm.TU.Chr2.1128	449	180	963	2	1	0	3.94	1.51	9.04	0.02	0.01	0	4.83	0.01	-8.91588	1.17227e-14	1.07973e-12	--	XP_045480800.1 mucin-5AC-like [Harmonia axyridis]	-	-	-	-	GO:0005576//extracellular region	GO:0008061//chitin binding	-	--
MSTRG.6479	118	134	161	0	0	0	5.5	5.96	8.04	0	0	0	6.5	0.001	-12.6662	1.38323e-14	1.26699e-12	Tret1	XP_045467192.1 facilitated trehalose transporter Tret1-like [Harmonia axyridis]	-	-	-	-	GO:0005887//integral component of plasma membrane;GO:0016021//integral component of membrane	GO:0015295//solute:proton symporter activity;GO:0022857//transmembrane transporter activity;GO:0042910//xenobiotic transmembrane transporter activity;GO:0051119//sugar transmembrane transporter activity	GO:0006810//transport;GO:0008643//carbohydrate transport;GO:0042908//xenobiotic transport;GO:0055085//transmembrane transport	--
evm.TU.Chr2.2095	365	547	711	4201	4151	2278	33.04	47.23	68.9	329.22	313.5	229.79	49.7233	290.837	2.54821	1.52985e-14	1.39359e-12	calub	RZB89888.1 calumenin [Asbolus verrucosus]	-	-	-	-	GO:0005575//cellular_component;GO:0005576//extracellular region;GO:0005622//intracellular anatomical structure;GO:0005634//nucleus;GO:0005694//chromosome;GO:0005700//polytene chromosome;GO:0005703//polytene chromosome puff;GO:0005737//cytoplasm;GO:0005783//endoplasmic reticulum;GO:0005788//endoplasmic reticulum lumen;GO:0005789//endoplasmic reticulum membrane;GO:0005794//Golgi apparatus;GO:001250…	GO:0003674//molecular_function;GO:0004857//enzyme inhibitor activity;GO:0005488//binding;GO:0005509//calcium ion binding;GO:0005515//protein binding;GO:0019899//enzyme binding;GO:0030234//enzyme regulator activity;GO:0043167//ion binding;GO:0043169//cation binding;GO:0046872//metal ion binding;GO:0098772//molecular function regulator	GO:0006139//nucleobase-containing compound metabolic process;GO:0006259//DNA metabolic process;GO:0006265//DNA topological change;GO:0006325//chromatin organization;GO:0006355//regulation of transcription, DNA-templated;GO:0006464//cellular protein modification process;GO:0006725//cellular aromatic compound metabolic process;GO:0006807//nitrogen compound metabolic process;GO:0006996//organelle or…	--
MSTRG.4006	20	21	33	1402	1116	253	0.43	0.43	0.76	26.04	19.98	6.05	0.54	17.3567	5.00639	1.63749e-14	1.48349e-12	--	XP_044745532.1 uncharacterized protein LOC123307337 isoform X1 [Coccinella septempunctata]	-	-	-	-	GO:0016021//integral component of membrane	GO:0022857//transmembrane transporter activity	GO:0055085//transmembrane transport	--
MSTRG.3683	2	0	0	775	1909	448	0.19	0	0	64.49	153.09	47.99	0.0633333	88.5233	10.4489	1.6684e-14	1.50328e-12	--	-	-	-	-	-	-	-	-	--
MSTRG.3543	23	29	14	675	441	365	0.48	0.58	0.31	12.21	7.69	8.5	0.456667	9.46667	4.37364	1.91635e-14	1.71736e-12	2024-10-07	XP_044745626.1 synaptic vesicle glycoprotein 2B-like [Coccinella septempunctata]	Environmental Information Processing	Signaling molecules and interaction	ko04512//ECM-receptor interaction	K06258	GO:0005887//integral component of plasma membrane;GO:0016021//integral component of membrane	GO:0008028//monocarboxylic acid transmembrane transporter activity;GO:0022857//transmembrane transporter activity;GO:0042910//xenobiotic transmembrane transporter activity;GO:0051119//sugar transmembrane transporter activity	GO:0008643//carbohydrate transport;GO:0015718//monocarboxylic acid transport;GO:0042908//xenobiotic transport;GO:0055085//transmembrane transport	--
MSTRG.13444	1388	1216	1006	62	64	81	145.99	118.14	109.26	5.06	5.38	8.38	124.463	6.27333	-4.31034	1.99304e-14	1.77648e-12	CREG2	XP_045483031.1 protein CREG1 isoform X1 [Harmonia axyridis]	-	-	-	-	GO:0000323//lytic vacuole;GO:0005575//cellular_component;GO:0005576//extracellular region;GO:0005615//extracellular space;GO:0005622//intracellular anatomical structure;GO:0005667//transcription regulator complex;GO:0005737//cytoplasm;GO:0005764//lysosome;GO:0005766//primary lysosome;GO:0005773//vacuole;GO:0005775//vacuolar lumen;GO:0012505//endomembrane system;GO:0030141//secretory granule;GO:00…	GO:0003674//molecular_function;GO:0003712//transcription coregulator activity;GO:0003714//transcription corepressor activity;GO:0005488//binding;GO:0005515//protein binding;GO:0008134//transcription factor binding;GO:0042802//identical protein binding;GO:0042803//protein homodimerization activity;GO:0046983//protein dimerization activity;GO:0140110//transcription regulator activity	GO:0000122//negative regulation of transcription by RNA polymerase II;GO:0001775//cell activation;GO:0002252//immune effector process;GO:0002263//cell activation involved in immune response;GO:0002274//myeloid leukocyte activation;GO:0002275//myeloid cell activation involved in immune response;GO:0002283//neutrophil activation involved in immune response;GO:0002366//leukocyte activation involved …	--
MSTRG.8396	259	203	163	0	0	0	41.62	31.12	28.03	0	0	0	33.59	0.001	-15.0357	2.10828e-14	1.86915e-12	Gld	XP_044761088.1 glucose dehydrogenase [FAD, quinone]-like [Coccinella septempunctata]	-	-	-	-	-	GO:0003824//catalytic activity;GO:0005198//structural molecule activity;GO:0008767//UDP-galactopyranose mutase activity;GO:0008812//choline dehydrogenase activity;GO:0016491//oxidoreductase activity;GO:0016614//oxidoreductase activity, acting on CH-OH group of donors;GO:0016701//oxidoreductase activity, acting on single donors with incorporation of molecular oxygen;GO:0045550//geranylgeranyl redu…	GO:0006744//ubiquinone biosynthetic process;GO:0006813//potassium ion transport;GO:0009228//thiamine biosynthetic process;GO:0009273//peptidoglycan-based cell wall biogenesis;GO:0015995//chlorophyll biosynthetic process;GO:0016032//viral process;GO:0019285//glycine betaine biosynthetic process from choline;GO:0030494//bacteriochlorophyll biosynthetic process	--
evm.TU.Chr4.623	24	31	27	265	263	129	1.69	2.08	2.04	16.16	15.46	10.13	1.93667	13.9167	2.84517	2.35201e-14	2.07414e-12	--	XP_044760917.1 uncharacterized protein LOC123318373 [Coccinella septempunctata]	-	-	-	-	GO:0030288//outer membrane-bounded periplasmic space;GO:0031362//anchored component of external side of plasma membrane;GO:0055052//ATP-binding cassette (ABC) transporter complex, substrate-binding subunit-containing	GO:0015411//ABC-type taurine transporter transporter activity;GO:0030977//taurine binding	GO:0007165//signal transduction;GO:0015734//taurine transport	--
MSTRG.16234	323	305	495	4366	4302	1551	6.13	5.52	10.05	71.69	68.08	32.78	7.23333	57.5167	2.99125	2.54243e-14	2.23021e-12	Rbfox1	XP_045471104.1 RNA binding protein fox-1 homolog 2 isoform X1 [Harmonia axyridis]	-	-	-	-	GO:0005575//cellular_component;GO:0005622//intracellular anatomical structure;GO:0005634//nucleus;GO:0005737//cytoplasm;GO:0043226//organelle;GO:0043227//membrane-bounded organelle;GO:0043229//intracellular organelle;GO:0043231//intracellular membrane-bounded organelle	GO:0001067//transcription regulatory region nucleic acid binding;GO:0003674//molecular_function;GO:0003676//nucleic acid binding;GO:0003677//DNA binding;GO:0003723//RNA binding;GO:0003729//mRNA binding;GO:0003730//mRNA 3'-UTR binding;GO:0003824//catalytic activity;GO:0005488//binding;GO:0005515//protein binding;GO:0008134//transcription factor binding;GO:0051539//4 iron, 4 sulfur cluster binding;…	GO:0000003//reproduction;GO:0000381//regulation of alternative mRNA splicing, via spliceosome;GO:0002009//morphogenesis of an epithelium;GO:0002165//instar larval or pupal development;GO:0003002//regionalization;GO:0003006//developmental process involved in reproduction;GO:0003008//system process;GO:0006355//regulation of transcription, DNA-templated;GO:0006417//regulation of translation;GO:00072…	--
MSTRG.19276	2648	7664	3807	0	0	4	316.95	875.02	487.83	0	0	0.53	559.933	0.176667	-11.63	2.90863e-14	2.53801e-12	APOD	XP_044746730.1 apolipoprotein D-like [Coccinella septempunctata]	-	-	-	-	GO:0005575//cellular_component;GO:0005576//extracellular region;GO:0005615//extracellular space	GO:0003674//molecular_function;GO:0005488//binding;GO:0031409//pigment binding	GO:0006950//response to stress;GO:0006979//response to oxidative stress;GO:0007275//multicellular organism development;GO:0007568//aging;GO:0008150//biological_process;GO:0008340//determination of adult lifespan;GO:0010259//multicellular organism aging;GO:0030682//mitigation of host defenses by symbiont;GO:0032501//multicellular organismal process;GO:0032502//developmental process;GO:0033500//car…	--
MSTRG.20473	2159	1812	2368	10773	10232	5411	32.5	26.02	38.16	140.4	128.52	90.77	32.2267	119.897	1.89546	3.43883e-14	2.98494e-12	GBETA1	XP_044762760.1 guanine nucleotide-binding protein subunit beta-1 [Coccinella septempunctata]	Human Diseases;Environmental Information Processing;Human Diseases;Human Diseases;Environmental Information Processing;Environmental Information Processing;Organismal Systems;Organismal Systems;Organismal Systems;Organismal Systems;Organismal Systems;Organismal Systems;Organismal Systems;Organismal Systems;Human Diseases;Human Diseases;Human Diseases;Organismal Systems;Organismal Systems;Organism…	Cancer: overview;Signal transduction;Infectious disease: viral;Infectious disease: viral;Signal transduction;Signal transduction;Immune system;Nervous system;Environmental adaptation;Nervous system;Nervous system;Endocrine system;Nervous system;Nervous system;Infectious disease: viral;Substance dependence;Substance dependence;Nervous system;Sensory system;Sensory system	ko05200//Pathways in cancer;ko04151//PI3K-Akt signaling pathway;ko05163//Human cytomegalovirus infection;ko05170//Human immunodeficiency virus 1 infection;ko04014//Ras signaling pathway;ko04371//Apelin signaling pathway;ko04062//Chemokine signaling pathway;ko04723//Retrograde endocannabinoid signaling;ko04713//Circadian entrainment;ko04724//Glutamatergic synapse;ko04728//Dopaminergic synapse;ko04…	K04536;K04536;K04536;K04536;K04536;K04536;K04536;K04536;K04536;K04536;K04536;K04536;K04536;K04536;K04536;K04536;K04536;K04536;K04536;K04536	-	GO:0005515//protein binding	-	--
MSTRG.12436	791	2216	23190	0	0	1	53.83	143.84	1689.45	0	0	0.08	629.04	0.0266667	-14.5258	3.47329e-14	2.99915e-12	Sult1b1	XP_045478186.1 sulfotransferase 1E1-like [Harmonia axyridis]	-	-	-	-	GO:0005575//cellular_component;GO:0005622//intracellular anatomical structure;GO:0005737//cytoplasm;GO:0005829//cytosol	GO:0003674//molecular_function;GO:0003824//catalytic activity;GO:0008146//sulfotransferase activity;GO:0016740//transferase activity;GO:0016782//transferase activity, transferring sulphur-containing groups	GO:0006790//sulfur compound metabolic process;GO:0006805//xenobiotic metabolic process;GO:0008150//biological_process;GO:0008152//metabolic process;GO:0009410//response to xenobiotic stimulus;GO:0009987//cellular process;GO:0042221//response to chemical;GO:0044237//cellular metabolic process;GO:0050896//response to stimulus;GO:0051716//cellular response to stimulus;GO:0051923//sulfation;GO:007088…	--
evm.TU.Chr9.1276	30	36	30	421	376	164	2.05	2.34	2.19	24.86	21.4	12.47	2.19333	19.5767	3.15794	3.50208e-14	3.00834e-12	Cow	XP_045467093.1 proteoglycan Cow [Harmonia axyridis]	-	-	-	-	GO:0005575//cellular_component;GO:0005576//extracellular region;GO:0005615//extracellular space;GO:0031012//extracellular matrix	GO:0003674//molecular_function;GO:0004857//enzyme inhibitor activity;GO:0004866//endopeptidase inhibitor activity;GO:0005488//binding;GO:0005509//calcium ion binding;GO:0005515//protein binding;GO:0005539//glycosaminoglycan binding;GO:0008108//UDP-glucose:hexose-1-phosphate uridylyltransferase activity;GO:0008191//metalloendopeptidase inhibitor activity;GO:0017147//Wnt-protein binding;GO:0030234/…	GO:0003002//regionalization;GO:0006012//galactose metabolic process;GO:0006022//aminoglycan metabolic process;GO:0006029//proteoglycan metabolic process;GO:0006082//organic acid metabolic process;GO:0006464//cellular protein modification process;GO:0006790//sulfur compound metabolic process;GO:0006807//nitrogen compound metabolic process;GO:0006810//transport;GO:0006858//extracellular transport;G…	--
MSTRG.23303	3704	3642	4041	15422	16926	8516	136.25	127.79	159.14	491.16	519.51	349.11	141.06	453.26	1.68403	3.93966e-14	3.36393e-12	eff	NP_001119686.1 effete [Acyrthosiphon pisum]	Genetic Information Processing;Genetic Information Processing;Human Diseases;Environmental Information Processing;Organismal Systems	Folding, sorting and degradation;Folding, sorting and degradation;Infectious disease: bacterial;Signal transduction;Immune system	ko04141//Protein processing in endoplasmic reticulum;ko04120//Ubiquitin mediated proteolysis;ko05131//Shigellosis;ko04013//MAPK signaling pathway - fly;ko04624//Toll and Imd signaling pathway	K06689;K06689;K06689;K06689;K06689	GO:0005575//cellular_component;GO:0005622//intracellular anatomical structure;GO:0005634//nucleus;GO:0005694//chromosome;GO:0043226//organelle;GO:0043227//membrane-bounded organelle;GO:0043228//non-membrane-bounded organelle;GO:0043229//intracellular organelle;GO:0043231//intracellular membrane-bounded organelle;GO:0043232//intracellular non-membrane-bounded organelle	GO:0000166//nucleotide binding;GO:0003674//molecular_function;GO:0003824//catalytic activity;GO:0004842//ubiquitin-protein transferase activity;GO:0005488//binding;GO:0005515//protein binding;GO:0005524//ATP binding;GO:0016740//transferase activity;GO:0017076//purine nucleotide binding;GO:0019787//ubiquitin-like protein transferase activity;GO:0019899//enzyme binding;GO:0030554//adenyl nucleotide…	GO:0000003//reproduction;GO:0000209//protein polyubiquitination;GO:0000278//mitotic cell cycle;GO:0000280//nuclear division;GO:0001654//eye development;GO:0001745//compound eye morphogenesis;GO:0001751//compound eye photoreceptor cell differentiation;GO:0001754//eye photoreceptor cell differentiation;GO:0003006//developmental process involved in reproduction;GO:0006464//cellular protein modificat…	--
MSTRG.8152	324	198	356	0	0	1	19.29	11.25	22.7	0	0	0.07	17.7467	0.0233333	-9.57094	3.9566e-14	3.36393e-12	--	XP_045478706.1 uncharacterized protein LOC123683823 [Harmonia axyridis]	-	-	-	-	-	-	-	--
evm.TU.Chr8.499	57	49	216	13487	8661	2700	0.49	0.4	1.97	99.45	61.55	25.63	0.953333	62.21	6.02802	4.28779e-14	3.6269e-12	--	XP_044753270.1 mucin-5AC isoform X3 [Coccinella septempunctata]	-	-	-	-	-	GO:0005515//protein binding	-	--
evm.TU.Chr3.683	41	28	50	641	1107	318	6.59	4.29	8.6	89.21	148.47	56.97	6.49333	98.2167	3.91894	5.25502e-14	4.42249e-12	E(spl)mbeta-HLH	XP_044759046.1 enhancer of split mbeta protein-like [Coccinella septempunctata]	-	-	-	-	-	GO:0003677//DNA binding;GO:0008184//glycogen phosphorylase activity;GO:0046983//protein dimerization activity	GO:0005975//carbohydrate metabolic process;GO:0006355//regulation of transcription, DNA-templated	bHLH
MSTRG.3471	2490	3854	908	3	0	6	124.14	183.28	48.46	0.13	0	0.33	118.627	0.153333	-9.59554	5.41714e-14	4.5359e-12	SMOX	XP_045474201.1 spermine oxidase-like [Harmonia axyridis]	Metabolism;Metabolism;Metabolism	Global and overview maps;Amino acid metabolism;Metabolism of other amino acids	ko01100//Metabolic pathways;ko00330//Arginine and proline metabolism;ko00410//beta-Alanine metabolism	K12259;K12259;K12259	-	GO:0004729//oxygen-dependent protoporphyrinogen oxidase activity;GO:0004791//thioredoxin-disulfide reductase activity;GO:0016166//phytoene dehydrogenase activity;GO:0016491//oxidoreductase activity;GO:0016701//oxidoreductase activity, acting on single donors with incorporation of molecular oxygen	GO:0006744//ubiquinone biosynthetic process;GO:0006779//porphyrin-containing compound biosynthetic process;GO:0016117//carotenoid biosynthetic process	--
MSTRG.25655	1063	1146	1236	4551	5337	2889	63.44	65.23	78.97	235.14	265.75	192.14	69.2133	231.01	1.73883	6.19583e-14	5.16184e-12	Surf4	XP_044757020.1 surfeit locus protein 4 homolog [Coccinella septempunctata]	-	-	-	-	GO:0000139//Golgi membrane;GO:0000323//lytic vacuole;GO:0005575//cellular_component;GO:0005622//intracellular anatomical structure;GO:0005737//cytoplasm;GO:0005764//lysosome;GO:0005765//lysosomal membrane;GO:0005766//primary lysosome;GO:0005773//vacuole;GO:0005774//vacuolar membrane;GO:0005783//endoplasmic reticulum;GO:0005789//endoplasmic reticulum membrane;GO:0005793//endoplasmic reticulum-Golg…	GO:0003674//molecular_function;GO:0005488//binding;GO:0005515//protein binding;GO:0030674//protein-macromolecule adaptor activity;GO:0060090//molecular adaptor activity;GO:0097020//COPII receptor activity	GO:0001775//cell activation;GO:0002119//nematode larval development;GO:0002164//larval development;GO:0002252//immune effector process;GO:0002263//cell activation involved in immune response;GO:0002274//myeloid leukocyte activation;GO:0002275//myeloid cell activation involved in immune response;GO:0002283//neutrophil activation involved in immune response;GO:0002366//leukocyte activation involved…	--
MSTRG.18824	15086	15465	49	3	1	1	700.11	684.59	2.43	0.12	0.04	0.05	462.377	0.07	-12.6894	6.27459e-14	5.20132e-12	Tssk4	XP_045465169.1 bromodomain-containing protein 8-like [Harmonia axyridis]	-	-	-	-	GO:0001669//acrosomal vesicle;GO:0005575//cellular_component;GO:0005622//intracellular anatomical structure;GO:0005634//nucleus;GO:0005737//cytoplasm;GO:0005929//cilium;GO:0012505//endomembrane system;GO:0030141//secretory granule;GO:0031410//cytoplasmic vesicle;GO:0031514//motile cilium;GO:0031982//vesicle;GO:0042995//cell projection;GO:0043226//organelle;GO:0043227//membrane-bounded organelle;G…	GO:0000166//nucleotide binding;GO:0000287//magnesium ion binding;GO:0003674//molecular_function;GO:0003824//catalytic activity;GO:0004672//protein kinase activity;GO:0004674//protein serine/threonine kinase activity;GO:0005488//binding;GO:0005524//ATP binding;GO:0016301//kinase activity;GO:0016740//transferase activity;GO:0016772//transferase activity, transferring phosphorus-containing groups;GO…	GO:0000003//reproduction;GO:0006355//regulation of transcription, DNA-templated;GO:0006464//cellular protein modification process;GO:0006468//protein phosphorylation;GO:0006793//phosphorus metabolic process;GO:0006796//phosphate-containing compound metabolic process;GO:0006807//nitrogen compound metabolic process;GO:0007154//cell communication;GO:0007165//signal transduction;GO:0007275//multicell…	--
evm.TU.Chr2.1373	22686	21887	24874	10011	9080	4095	1137.09	1046.43	1334.74	434.44	379.75	228.74	1172.75	347.643	-1.75422	6.59057e-14	5.43607e-12	Cyp4g15	XP_045479100.1 cytochrome P450 4g15-like [Harmonia axyridis]	-	-	-	-	-	GO:0003674//molecular_function;GO:0003824//catalytic activity;GO:0005488//binding;GO:0005506//iron ion binding;GO:0016491//oxidoreductase activity;GO:0016705//oxidoreductase activity, acting on paired donors, with incorporation or reduction of molecular oxygen;GO:0020037//heme binding;GO:0043167//ion binding;GO:0043169//cation binding;GO:0046872//metal ion binding;GO:0046906//tetrapyrrole binding…	GO:0003008//system process;GO:0007600//sensory perception;GO:0008150//biological_process;GO:0008152//metabolic process;GO:0019233//sensory perception of pain;GO:0032501//multicellular organismal process;GO:0050877//nervous system process	--
evm.TU.Chr8.862	1118	1476	254	0	0	0	113.29	142.67	27.56	0	0	0	94.5067	0.001	-16.5281	6.7941e-14	5.57621e-12	--	-	-	-	-	-	-	-	-	--
evm.TU.Chr9.2335	124	101	166	0	0	0	12.89	10.02	18.48	0	0	0	13.7967	0.001	-13.752	7.15998e-14	5.84755e-12	RDH13	XP_045469309.1 dehydrogenase/reductase SDR family member 13-like [Harmonia axyridis]	Metabolism;Metabolism	Global and overview maps;Metabolism of cofactors and vitamins	ko01100//Metabolic pathways;ko00830//Retinol metabolism	K11153;K11153	-	GO:0000155//phosphorelay sensor kinase activity;GO:0003824//catalytic activity;GO:0004316//3-oxoacyl-[acyl-carrier-protein] reductase (NADPH) activity;GO:0004672//protein kinase activity;GO:0004757//sepiapterin reductase activity;GO:0005524//ATP binding;GO:0008667//2,3-dihydro-2,3-dihydroxybenzoate dehydrogenase activity;GO:0008678//2-deoxy-D-gluconate 3-dehydrogenase activity;GO:0016491//oxidore…	GO:0000160//phosphorelay signal transduction system;GO:0000272//polysaccharide catabolic process;GO:0006109//regulation of carbohydrate metabolic process;GO:0006633//fatty acid biosynthetic process;GO:0006729//tetrahydrobiopterin biosynthetic process;GO:0015995//chlorophyll biosynthetic process	--
MSTRG.2358	27	30	47	5533	2162	583	1.01	1.07	1.88	178.96	67.39	24.27	1.32	90.2067	6.09462	7.44114e-14	6.03881e-12	--	XP_044762960.1 somatomedin-B and thrombospondin type-1 domain-containing protein [Coccinella septempunctata]	-	-	-	-	-	GO:0004674//protein serine/threonine kinase activity;GO:0018618//anthranilate 1,2-dioxygenase (deaminating, decarboxylating) activity	GO:0006569//tryptophan catabolic process	--
evm.TU.Chr1.3137	3	9	1	4280	633	4647	0.22	0.62	0.08	266.43	37.97	372.35	0.306667	225.583	9.52277	7.46702e-14	6.03881e-12	--	KAH0813358.1 hypothetical protein GEV33_009433 [Tenebrio molitor]	-	-	-	-	-	-	GO:0006952//defense response	--
MSTRG.12866	90	143	186	2167	1339	1190	5	7.57	11.06	104.18	62.04	73.64	7.87667	79.9533	3.3435	1.18569e-13	9.54249e-12	--	XP_045460654.1 uncharacterized protein LOC123671049 [Harmonia axyridis]	-	-	-	-	GO:0005575//cellular_component;GO:0005576//extracellular region;GO:0005615//extracellular space	GO:0003674//molecular_function;GO:0005488//binding;GO:0008061//chitin binding;GO:0097367//carbohydrate derivative binding	GO:0006022//aminoglycan metabolic process;GO:0006030//chitin metabolic process;GO:0006040//amino sugar metabolic process;GO:0006807//nitrogen compound metabolic process;GO:0008150//biological_process;GO:0008152//metabolic process;GO:0009987//cellular process;GO:0043170//macromolecule metabolic process;GO:0044237//cellular metabolic process;GO:0071704//organic substance metabolic process;GO:190107…	--
MSTRG.13618	795	697	1966	97	61	22	8.48	7.09	28.76	0.95	0.55	0.26	14.7767	0.586667	-4.65464	1.33845e-13	1.0698e-11	bab2	XP_045482460.1 zinc finger protein 184-like [Harmonia axyridis]	-	-	-	-	-	GO:0005515//protein binding	-	--
evm.TU.Chr9.1398	212	146	239	0	2	0	9.08	5.96	10.96	0	0.07	0	8.66667	0.0233333	-8.53694	1.34218e-13	1.0698e-11	GLB1L2	XP_044744677.1 beta-galactosidase-1-like protein 2 [Coccinella septempunctata]	-	-	-	-	GO:0009341//beta-galactosidase complex	GO:0004565//beta-galactosidase activity	GO:0005975//carbohydrate metabolic process	--
MSTRG.23756	67	41	57	1781	890	540	0.48	0.28	0.44	11.02	5.31	4.3	0.4	6.87667	4.10364	1.39883e-13	1.10962e-11	celf4	XP_015839516.1 PREDICTED: CUGBP Elav-like family member 3 isoform X3 [Tribolium castaneum]	-	-	-	-	-	GO:0003676//nucleic acid binding	GO:0008380//RNA splicing	--
MSTRG.7078	961	1188	1168	6695	6108	4642	55.19	65.08	71.81	332.9	292.69	297.1	64.0267	307.563	2.26414	2.05533e-13	1.62264e-11	--	XP_044760369.1 midkine-B-like isoform X2 [Coccinella septempunctata]	-	-	-	-	GO:0005575//cellular_component;GO:0005576//extracellular region	GO:0003674//molecular_function;GO:0005102//signaling receptor binding;GO:0005488//binding;GO:0005515//protein binding;GO:0005539//glycosaminoglycan binding;GO:0008083//growth factor activity;GO:0008201//heparin binding;GO:0030545//signaling receptor regulator activity;GO:0043167//ion binding;GO:0043168//anion binding;GO:0048018//receptor ligand activity;GO:0097367//carbohydrate derivative binding…	GO:0007275//multicellular organism development;GO:0007498//mesoderm development;GO:0007568//aging;GO:0008150//biological_process;GO:0008340//determination of adult lifespan;GO:0009653//anatomical structure morphogenesis;GO:0009888//tissue development;GO:0009966//regulation of signal transduction;GO:0010259//multicellular organism aging;GO:0010469//regulation of signaling receptor activity;GO:0010…	--
MSTRG.21271	532	1085	1066	57	33	53	19.16	37.27	41.1	1.78	0.99	2.13	32.51	1.63333	-4.31499	2.31428e-13	1.81841e-11	FLT1	XP_045474851.1 mast/stem cell growth factor receptor-related protein Kit-like [Harmonia axyridis]	-	-	-	-	GO:0005575//cellular_component	GO:0000166//nucleotide binding;GO:0003674//molecular_function;GO:0003824//catalytic activity;GO:0004672//protein kinase activity;GO:0004713//protein tyrosine kinase activity;GO:0005488//binding;GO:0005524//ATP binding;GO:0016301//kinase activity;GO:0016740//transferase activity;GO:0016772//transferase activity, transferring phosphorus-containing groups;GO:0016773//phosphotransferase activity, alc…	GO:0006464//cellular protein modification process;GO:0006468//protein phosphorylation;GO:0006793//phosphorus metabolic process;GO:0006796//phosphate-containing compound metabolic process;GO:0006807//nitrogen compound metabolic process;GO:0008150//biological_process;GO:0008152//metabolic process;GO:0009987//cellular process;GO:0016310//phosphorylation;GO:0018108//peptidyl-tyrosine phosphorylation;…	--
evm.TU.Chr1.1316	96	118	118	654	825	515	23.35	27.37	30.72	137.71	167.42	139.59	27.1467	148.24	2.44909	2.45588e-13	1.92057e-11	--	XP_045466209.1 testicular acid phosphatase homolog [Harmonia axyridis]	-	-	-	-	GO:0005575//cellular_component;GO:0005576//extracellular region;GO:0005615//extracellular space;GO:0005622//intracellular anatomical structure;GO:0005634//nucleus;GO:0031982//vesicle;GO:0043226//organelle;GO:0043227//membrane-bounded organelle;GO:0043229//intracellular organelle;GO:0043230//extracellular organelle;GO:0043231//intracellular membrane-bounded organelle;GO:0070062//extracellular exos…	GO:0003674//molecular_function;GO:0003824//catalytic activity;GO:0003993//acid phosphatase activity;GO:0005488//binding;GO:0005515//protein binding;GO:0016787//hydrolase activity;GO:0016788//hydrolase activity, acting on ester bonds;GO:0016791//phosphatase activity;GO:0042578//phosphoric ester hydrolase activity;GO:0042802//identical protein binding;GO:0042803//protein homodimerization activity;G…	GO:0006793//phosphorus metabolic process;GO:0006796//phosphate-containing compound metabolic process;GO:0008150//biological_process;GO:0008152//metabolic process;GO:0009987//cellular process;GO:0016311//dephosphorylation;GO:0044237//cellular metabolic process	--
MSTRG.24399	0	0	0	302	323	420	0	0	0	49.75	51.28	89.06	0.001	63.3633	15.9514	2.47533e-13	1.92669e-11	--	-	-	-	-	-	-	-	-	--
MSTRG.12851	1911	2301	151	8	8	3	174.29	200.17	14.74	0.63	0.61	0.3	129.733	0.513333	-7.98144	2.50944e-13	1.94411e-11	--	XP_044760970.1 protein ATP6V1FNB-like [Coccinella septempunctata]	-	-	-	-	-	-	-	--
MSTRG.4357	9	16	9	448	293	133	0.06	0.11	0.07	2.7	1.7	1.03	0.08	1.81	4.49985	2.55127e-13	1.96593e-11	SCRT1	XP_045461892.1 zinc finger protein 16-like isoform X1 [Harmonia axyridis]	-	-	-	-	GO:0045252//oxoglutarate dehydrogenase complex	GO:0004149//dihydrolipoyllysine-residue succinyltransferase activity	GO:0006099//tricarboxylic acid cycle;GO:0006554//lysine catabolic process	--
MSTRG.20683	14	20	30	6854	8590	355	1.57	2.13	3.59	663.89	801.86	44.26	2.43	503.337	7.69442	2.56132e-13	1.96593e-11	--	-	-	-	-	-	-	-	-	--
evm.TU.Chr5.2241	965	790	1170	5796	4855	3325	26.54	20.72	34.44	138.01	111.41	101.91	27.2333	117.11	2.10442	2.72828e-13	2.08443e-11	Plod	XP_045469942.1 procollagen-lysine,2-oxoglutarate 5-dioxygenase [Harmonia axyridis]	Metabolism;Metabolism	Global and overview maps;Amino acid metabolism	ko01100//Metabolic pathways;ko00310//Lysine degradation	K13647;K13647	GO:0005575//cellular_component;GO:0005576//extracellular region;GO:0005615//extracellular space;GO:0005622//intracellular anatomical structure;GO:0005737//cytoplasm;GO:0005783//endoplasmic reticulum;GO:0005789//endoplasmic reticulum membrane;GO:0005791//rough endoplasmic reticulum;GO:0012505//endomembrane system;GO:0016020//membrane;GO:0030867//rough endoplasmic reticulum membrane;GO:0031090//org…	GO:0003674//molecular_function;GO:0003824//catalytic activity;GO:0003980//UDP-glucose:glycoprotein glucosyltransferase activity;GO:0005488//binding;GO:0005506//iron ion binding;GO:0005524//ATP binding;GO:0008194//UDP-glycosyltransferase activity;GO:0008475//procollagen-lysine 5-dioxygenase activity;GO:0016491//oxidoreductase activity;GO:0016705//oxidoreductase activity, acting on paired donors, w…	GO:0000003//reproduction;GO:0003006//developmental process involved in reproduction;GO:0006011//UDP-glucose metabolic process;GO:0006139//nucleobase-containing compound metabolic process;GO:0006260//DNA replication;GO:0006464//cellular protein modification process;GO:0006486//protein glycosylation;GO:0006725//cellular aromatic compound metabolic process;GO:0006793//phosphorus metabolic process;GO…	--
MSTRG.7585	4907	3419	3807	462	257	338	127.55	84.77	105.94	10.4	5.57	9.79	106.087	8.58667	-3.627	2.96279e-13	2.25322e-11	slc44a2	XP_044756921.1 choline transporter-like protein 1 [Coccinella septempunctata]	Human Diseases	Cancer: overview	ko05231//Choline metabolism in cancer	K06515	-	GO:0022857//transmembrane transporter activity	GO:0055085//transmembrane transport	--
MSTRG.18414	272	480	1350	14	28	14	18.65	31.39	99.07	0.83	1.6	1.07	49.7033	1.16667	-5.41288	3.015e-13	2.28245e-11	--	-	-	-	-	-	-	GO:0005515//protein binding	-	--
MSTRG.14712	2652	2713	1147	72	132	23	48.64	47.46	22.52	1.14	2.02	0.47	39.54	1.21	-5.03023	3.09377e-13	2.32092e-11	--	XP_045472805.1 structural maintenance of chromosomes protein 3 homolog isoform X6 [Harmonia axyridis]	-	-	-	-	-	GO:0005524//ATP binding	GO:0007059//chromosome segregation;GO:0030261//chromosome condensation	--
MSTRG.1817	7695	9046	54	3	4	2	120.46	135.07	0.9	0.04	0.05	0.03	85.4767	0.04	-11.0613	3.09381e-13	2.32092e-11	--	XP_045467143.1 adenylate cyclase type 10-like isoform X2 [Harmonia axyridis]	Metabolism;Metabolism;Organismal Systems;Environmental Information Processing;Environmental Information Processing;Organismal Systems;Organismal Systems	Global and overview maps;Nucleotide metabolism;Environmental adaptation;Signal transduction;Signal transduction;Endocrine system;Environmental adaptation	ko01100//Metabolic pathways;ko00230//Purine metabolism;ko04714//Thermogenesis;ko04024//cAMP signaling pathway;ko04371//Apelin signaling pathway;ko04935//Growth hormone synthesis, secretion and action;ko04713//Circadian entrainment	K11265;K11265;K11265;K11265;K11265;K11265;K11265	GO:0005575//cellular_component;GO:0005622//intracellular anatomical structure;GO:0005634//nucleus;GO:0005737//cytoplasm;GO:0005739//mitochondrion;GO:0005829//cytosol;GO:0005856//cytoskeleton;GO:0005886//plasma membrane;GO:0005929//cilium;GO:0015630//microtubule cytoskeleton;GO:0016020//membrane;GO:0030424//axon;GO:0030425//dendrite;GO:0030426//growth cone;GO:0030427//site of polarized growth;GO:0…	GO:0000166//nucleotide binding;GO:0000287//magnesium ion binding;GO:0003674//molecular_function;GO:0003824//catalytic activity;GO:0004016//adenylate cyclase activity;GO:0005488//binding;GO:0005515//protein binding;GO:0005524//ATP binding;GO:0009975//cyclase activity;GO:0016829//lyase activity;GO:0016849//phosphorus-oxygen lyase activity;GO:0017076//purine nucleotide binding;GO:0019899//enzyme bin…	GO:0000003//reproduction;GO:0003341//cilium movement;GO:0003351//epithelial cilium movement involved in extracellular fluid movement;GO:0006139//nucleobase-containing compound metabolic process;GO:0006163//purine nucleotide metabolic process;GO:0006164//purine nucleotide biosynthetic process;GO:0006171//cAMP biosynthetic process;GO:0006725//cellular aromatic compound metabolic process;GO:0006753/…	--
MSTRG.25382	25	33	54	347	342	199	1.05	1.32	2.42	12.59	11.96	9.29	1.59667	11.28	2.82063	3.12294e-13	2.33221e-11	Tret1	XP_045472097.1 facilitated trehalose transporter Tret1-like isoform X2 [Harmonia axyridis]	-	-	-	-	GO:0005887//integral component of plasma membrane;GO:0016021//integral component of membrane	GO:0008028//monocarboxylic acid transmembrane transporter activity;GO:0015295//solute:proton symporter activity;GO:0022857//transmembrane transporter activity;GO:0042910//xenobiotic transmembrane transporter activity;GO:0051119//sugar transmembrane transporter activity	GO:0006810//transport;GO:0006855//xenobiotic transmembrane transport;GO:0008643//carbohydrate transport;GO:0015718//monocarboxylic acid transport;GO:0042908//xenobiotic transport;GO:0055085//transmembrane transport	--
MSTRG.17947	617	198	264	0	0	0	26.24	8.03	12.02	0	0	0	15.43	0.001	-13.9135	3.2101e-13	2.38656e-11	gkt	XP_044747626.1 probable tyrosyl-DNA phosphodiesterase [Coccinella septempunctata]	-	-	-	-	GO:0005575//cellular_component;GO:0005622//intracellular anatomical structure;GO:0005634//nucleus;GO:0005737//cytoplasm;GO:0005886//plasma membrane;GO:0016020//membrane;GO:0043226//organelle;GO:0043227//membrane-bounded organelle;GO:0043229//intracellular organelle;GO:0043231//intracellular membrane-bounded organelle;GO:0071944//cell periphery	GO:0003674//molecular_function;GO:0003676//nucleic acid binding;GO:0003677//DNA binding;GO:0003690//double-stranded DNA binding;GO:0003697//single-stranded DNA binding;GO:0003824//catalytic activity;GO:0004518//nuclease activity;GO:0004527//exonuclease activity;GO:0005488//binding;GO:0008081//phosphoric diester hydrolase activity;GO:0016787//hydrolase activity;GO:0016788//hydrolase activity, acti…	GO:0000012//single strand break repair;GO:0006139//nucleobase-containing compound metabolic process;GO:0006259//DNA metabolic process;GO:0006281//DNA repair;GO:0006302//double-strand break repair;GO:0006725//cellular aromatic compound metabolic process;GO:0006807//nitrogen compound metabolic process;GO:0006950//response to stress;GO:0006974//cellular response to DNA damage stimulus;GO:0007163//es…	--
MSTRG.19447	194	165	192	0	0	1	33.82	27.59	35.84	0	0	0.19	32.4167	0.0633333	-8.99956	3.3055e-13	2.44651e-11	--	XP_044731032.1 defensin ARD1 [Chrysoperla carnea]	-	-	-	-	GO:0005576//extracellular region	GO:0008200//ion channel inhibitor activity;GO:0019871//sodium channel inhibitor activity	GO:0006952//defense response	--
MSTRG.2466	371	254	146	0	0	0	14.24	9.3	6	0	0	0	9.84667	0.001	-13.2654	3.5468e-13	2.61299e-11	--	XP_045483781.1 nose resistant to fluoxetine protein 6-like isoform X2 [Harmonia axyridis]	-	-	-	-	-	GO:0016747//acyltransferase activity, transferring groups other than amino-acyl groups	-	--
evm.TU.Chr1.4452	4	16	20	3805	1371	438	0.1	0.39	0.55	84.69	29.41	12.55	0.346667	42.2167	6.92812	3.56195e-13	2.61299e-11	--	XP_045479119.1 bromodomain-containing protein 4 isoform X1 [Harmonia axyridis]	-	-	-	-	-	GO:0003964//RNA-directed DNA polymerase activity	GO:0000373//Group II intron splicing	--
MSTRG.24695	41	55	51	606	433	232	1.88	2.4	2.5	24.03	16.55	11.84	2.26	17.4733	2.95076	3.58803e-13	2.62053e-11	UGT5	XP_045474742.1 UDP-glycosyltransferase UGT5-like [Harmonia axyridis]	-	-	-	-	-	GO:0008194//UDP-glycosyltransferase activity;GO:0016758//hexosyltransferase activity;GO:0050511//undecaprenyldiphospho-muramoylpentapeptide beta-N-acetylglucosaminyltransferase activity	GO:0009252//peptidoglycan biosynthetic process	--
MSTRG.17658	83	57	107	1510	901	1051	1.29	0.85	1.79	20.39	11.72	18.27	1.31	16.7933	3.68025	3.64417e-13	2.64986e-11	RGS20	KYB29661.1 Regulator of G-protein signaling 20-like Protein [Tribolium castaneum]	-	-	-	-	-	-	-	--
MSTRG.11414	167	153	149	1383	1032	661	3.31	2.89	3.15	23.71	17.05	14.58	3.11667	18.4467	2.56528	3.82396e-13	2.76845e-11	--	XP_044759632.1 uncharacterized protein LOC123317262 [Coccinella septempunctata]	-	-	-	-	GO:0005575//cellular_component;GO:0005622//intracellular anatomical structure;GO:0005634//nucleus;GO:0005737//cytoplasm;GO:0043226//organelle;GO:0043227//membrane-bounded organelle;GO:0043229//intracellular organelle;GO:0043231//intracellular membrane-bounded organelle	GO:0005515//protein binding	GO:0001654//eye development;GO:0001736//establishment of planar polarity;GO:0001737//establishment of imaginal disc-derived wing hair orientation;GO:0001738//morphogenesis of a polarized epithelium;GO:0001745//compound eye morphogenesis;GO:0001932//regulation of protein phosphorylation;GO:0001934//positive regulation of protein phosphorylation;GO:0002009//morphogenesis of an epithelium;GO:0002165…	--
MSTRG.11140	146	171	195	0	0	1	14.23	15.9	20.34	0	0	0.11	16.8233	0.0366667	-8.84178	3.87488e-13	2.79311e-11	Hpgd	XP_045478443.1 15-hydroxyprostaglandin dehydrogenase [NAD(+)]-like isoform X3 [Harmonia axyridis]	Human Diseases	Cancer: overview	ko05202//Transcriptional misregulation in cancer	K00069	-	GO:0003824//catalytic activity;GO:0003854//3-beta-hydroxy-delta5-steroid dehydrogenase activity;GO:0003978//UDP-glucose 4-epimerase activity;GO:0004316//3-oxoacyl-[acyl-carrier-protein] reductase (NADPH) activity;GO:0004757//sepiapterin reductase activity;GO:0008460//dTDP-glucose 4,6-dehydratase activity;GO:0008667//2,3-dihydro-2,3-dihydroxybenzoate dehydrogenase activity;GO:0008678//2-deoxy-D-gl…	GO:0000272//polysaccharide catabolic process;GO:0006012//galactose metabolic process;GO:0006633//fatty acid biosynthetic process;GO:0006694//steroid biosynthetic process;GO:0006729//tetrahydrobiopterin biosynthetic process;GO:0009243//O antigen biosynthetic process;GO:0009244//lipopolysaccharide core region biosynthetic process;GO:0015995//chlorophyll biosynthetic process;GO:0019305//dTDP-rhamnos…	--
MSTRG.15259	116	126	183	36	40	17	5.28	5.46	8.91	1.42	1.52	0.84	6.55	1.26	-2.37807	4.06608e-13	2.91825e-11	TDRD1	XP_044752165.1 tudor domain-containing protein 5-like [Coccinella septempunctata]	-	-	-	-	GO:0005575//cellular_component;GO:0005622//intracellular anatomical structure;GO:0005737//cytoplasm;GO:0032991//protein-containing complex;GO:0033391//chromatoid body;GO:0035770//ribonucleoprotein granule;GO:0036464//cytoplasmic ribonucleoprotein granule;GO:0043186//P granule;GO:0043226//organelle;GO:0043228//non-membrane-bounded organelle;GO:0043229//intracellular organelle;GO:0043232//intracell…	-	GO:0000003//reproduction;GO:0000578//embryonic axis specification;GO:0003002//regionalization;GO:0003006//developmental process involved in reproduction;GO:0006139//nucleobase-containing compound metabolic process;GO:0006259//DNA metabolic process;GO:0006304//DNA modification;GO:0006305//DNA alkylation;GO:0006306//DNA methylation;GO:0006725//cellular aromatic compound metabolic process;GO:0006807…	--
MSTRG.25851	218	245	813	5	1	5	11.97	12.81	47.74	0.24	0.05	0.32	24.1733	0.203333	-6.89343	4.08976e-13	2.92259e-11	--	XP_045470605.1 titin isoform X1 [Harmonia axyridis]	-	-	-	-	-	GO:0005515//protein binding	GO:0006996//organelle organization;GO:0007010//cytoskeleton organization;GO:0008150//biological_process;GO:0009653//anatomical structure morphogenesis;GO:0009987//cellular process;GO:0010927//cellular component assembly involved in morphogenesis;GO:0016043//cellular component organization;GO:0022607//cellular component assembly;GO:0030029//actin filament-based process;GO:0030036//actin cytoskelet…	--
MSTRG.13660	2	2	1	7169	2109	114	0.04	0.04	0.02	125.37	35.54	2.57	0.0333333	54.4933	10.6749	4.14412e-13	2.94873e-11	--	XP_044762308.1 uncharacterized protein LOC123319416 [Coccinella septempunctata]	-	-	-	-	GO:0005575//cellular_component;GO:0016020//membrane;GO:0016021//integral component of membrane;GO:0031224//intrinsic component of membrane	-	GO:0000902//cell morphogenesis;GO:0002009//morphogenesis of an epithelium;GO:0002165//instar larval or pupal development;GO:0007275//multicellular organism development;GO:0007444//imaginal disc development;GO:0007472//wing disc morphogenesis;GO:0007476//imaginal disc-derived wing morphogenesis;GO:0007552//metamorphosis;GO:0007560//imaginal disc morphogenesis;GO:0008150//biological_process;GO:0009…	--
MSTRG.15837	9	6	9	579	368	106	0.19	0.12	0.2	10.38	6.36	2.45	0.17	6.39667	5.23371	4.42505e-13	3.13517e-11	Phlpp	XP_045470265.1 protein phosphatase PHLPP-like protein isoform X2 [Harmonia axyridis]	Environmental Information Processing	Signal transduction	ko04151//PI3K-Akt signaling pathway	K16340	GO:0001750//photoreceptor outer segment;GO:0001917//photoreceptor inner segment;GO:0005575//cellular_component;GO:0005622//intracellular anatomical structure;GO:0005634//nucleus;GO:0005737//cytoplasm;GO:0005739//mitochondrion;GO:0005783//endoplasmic reticulum;GO:0005789//endoplasmic reticulum membrane;GO:0005829//cytosol;GO:0005886//plasma membrane;GO:0005929//cilium;GO:0012505//endomembrane syst…	GO:0000166//nucleotide binding;GO:0000287//magnesium ion binding;GO:0003674//molecular_function;GO:0003824//catalytic activity;GO:0004016//adenylate cyclase activity;GO:0004721//phosphoprotein phosphatase activity;GO:0004722//protein serine/threonine phosphatase activity;GO:0005488//binding;GO:0005515//protein binding;GO:0005524//ATP binding;GO:0008253//5'-nucleotidase activity;GO:0009975//cyclas…	GO:0000429//carbon catabolite regulation of transcription from RNA polymerase II promoter;GO:0000430//regulation of transcription from RNA polymerase II promoter by glucose;GO:0000433//carbon catabolite repression of transcription from RNA polymerase II promoter by glucose;GO:0001678//cellular glucose homeostasis;GO:0006139//nucleobase-containing compound metabolic process;GO:0006163//purine nucl…	--
evm.TU.Chr9.2423	387	278	256	0	0	2	51.54	35.32	36.5	0	0	0.3	41.12	0.1	-8.6837	5.45673e-13	3.84966e-11	--	XP_044756146.1 uncharacterized protein LOC123314832 [Coccinella septempunctata]	-	-	-	-	GO:0005815//microtubule organizing center;GO:0016021//integral component of membrane	GO:0003674//molecular_function;GO:0033739//preQ1 synthase activity;GO:0043867//7-cyano-7-deazaguanine tRNA-ribosyltransferase activity	GO:0008616//queuosine biosynthetic process;GO:0030436//asexual sporulation	--
evm.TU.Chr2.1525	80992	91028	4	2	4	3	1870.55	2005.34	0.1	0.04	0.08	0.08	1292	0.0666667	-14.2423	6.28912e-13	4.4181e-11	--	XP_045479631.1 myosin-10-like isoform X5 [Harmonia axyridis]	-	-	-	-	GO:0009522//photosystem I;GO:0009538//photosystem I reaction center	GO:0005524//ATP binding	GO:0007059//chromosome segregation;GO:0015979//photosynthesis;GO:0030261//chromosome condensation	--
MSTRG.2429	17	9	2	7585	12582	462	1.96	0.99	0.25	755.86	1208.33	59.26	1.06667	674.483	9.30453	6.98364e-13	4.88531e-11	--	XP_045483538.1 uncharacterized protein LOC123688857 [Harmonia axyridis]	-	-	-	-	-	-	-	--
MSTRG.5052	106	78	133	1	2	0	7.42	5.21	9.96	0.06	0.12	0	7.53	0.06	-6.97154	7.1732e-13	4.99683e-11	--	XP_044761363.1 uncharacterized protein LOC123318717 isoform X1 [Coccinella septempunctata]	Human Diseases;Human Diseases;Human Diseases;Human Diseases;Human Diseases;Cellular Processes;Human Diseases;Human Diseases;Cellular Processes;Environmental Information Processing;Human Diseases;Human Diseases;Cellular Processes	Neurodegenerative disease;Cancer: overview;Neurodegenerative disease;Infectious disease: bacterial;Cardiovascular disease;Cell growth and death;Infectious disease: bacterial;Endocrine and metabolic disease;Cell growth and death;Signal transduction;Infectious disease: bacterial;Infectious disease: bacterial;Cell growth and death	ko05022//Pathways of neurodegeneration - multiple diseases;ko05200//Pathways in cancer;ko05010//Alzheimer disease;ko05132//Salmonella infection;ko05417//Lipid and atherosclerosis;ko04210//Apoptosis;ko05130//Pathogenic Escherichia coli infection;ko04932//Non-alcoholic fatty liver disease;ko04214//Apoptosis - fly;ko04668//TNF signaling pathway;ko05134//Legionellosis;ko05133//Pertussis;ko04215//Apop…	K04397;K04397;K04397;K04397;K04397;K04397;K04397;K04397;K04397;K04397;K04397;K04397;K04397	-	-	-	--
evm.TU.Chr4.1062	7415	7702	11436	4127	3712	2394	410.67	406.88	678.06	197.89	171.54	147.76	498.537	172.397	-1.53197	7.49546e-13	5.19947e-11	Aldh2	XP_044761222.1 aldehyde dehydrogenase, mitochondrial [Coccinella septempunctata]	Metabolism;Metabolism;Human Diseases;Metabolism;Metabolism;Metabolism;Metabolism;Metabolism;Metabolism;Metabolism;Metabolism;Metabolism;Metabolism;Metabolism;Metabolism	Global and overview maps;Amino acid metabolism;Endocrine and metabolic disease;Carbohydrate metabolism;Carbohydrate metabolism;Lipid metabolism;Carbohydrate metabolism;Metabolism of terpenoids and polyketides;Amino acid metabolism;Metabolism of other amino acids;Amino acid metabolism;Lipid metabolism;Amino acid metabolism;Metabolism of cofactors and vitamins;Amino acid metabolism	ko01100//Metabolic pathways;ko00310//Lysine degradation;ko04936//Alcoholic liver disease;ko00010//Glycolysis / Gluconeogenesis;ko00053//Ascorbate and aldarate metabolism;ko00561//Glycerolipid metabolism;ko00620//Pyruvate metabolism;ko00981//Insect hormone biosynthesis;ko00330//Arginine and proline metabolism;ko00410//beta-Alanine metabolism;ko00280//Valine, leucine and isoleucine degradation;ko00…	K00128;K00128;K00128;K00128;K00128;K00128;K00128;K00128;K00128;K00128;K00128;K00128;K00128;K00128;K00128	GO:0005575//cellular_component;GO:0005622//intracellular anatomical structure;GO:0005737//cytoplasm;GO:0005739//mitochondrion;GO:0005759//mitochondrial matrix;GO:0031974//membrane-enclosed lumen;GO:0043226//organelle;GO:0043227//membrane-bounded organelle;GO:0043229//intracellular organelle;GO:0043231//intracellular membrane-bounded organelle;GO:0043233//organelle lumen;GO:0070013//intracellular …	GO:0003674//molecular_function;GO:0003824//catalytic activity;GO:0003842//1-pyrroline-5-carboxylate dehydrogenase activity;GO:0004029//aldehyde dehydrogenase (NAD+) activity;GO:0004491//methylmalonate-semialdehyde dehydrogenase (acylating) activity;GO:0004777//succinate-semialdehyde dehydrogenase (NAD+) activity;GO:0008774//acetaldehyde dehydrogenase (acetylating) activity;GO:0008802//betaine-ald…	GO:0006081//cellular aldehyde metabolic process;GO:0006082//organic acid metabolic process;GO:0006090//pyruvate metabolic process;GO:0006117//acetaldehyde metabolic process;GO:0006527//arginine catabolic process;GO:0006562//proline catabolic process;GO:0006574//valine catabolic process;GO:0006578//amino-acid betaine biosynthetic process;GO:0008150//biological_process;GO:0008152//metabolic process…	--
MSTRG.10392	0	0	0	149	228	117	0	0	0	7.84	11.57	7.93	0.001	9.11333	13.1538	7.94097e-13	5.48392e-11	--	XP_020279923.1 ankyrin-1-like isoform X2 [Pseudomyrmex gracilis]	Human Diseases	Cardiovascular disease	ko05417//Lipid and atherosclerosis	K10645	-	GO:0005515//protein binding	-	--
evm.TU.Chr4.1283	217	137	309	1	0	0	16.91	10.18	25.77	0.07	0	0	17.62	0.0233333	-9.56061	7.97168e-13	5.48392e-11	Cyp6a14	XP_045464570.1 uncharacterized protein LOC123673878 [Harmonia axyridis]	-	-	-	-	-	GO:0005506//iron ion binding;GO:0016705//oxidoreductase activity, acting on paired donors, with incorporation or reduction of molecular oxygen;GO:0020037//heme binding	-	--
MSTRG.10858	873	1137	7507	6	12	0	26.63	33.08	245.12	0.16	0.31	0	101.61	0.156667	-9.34113	8.08184e-13	5.53673e-11	LOC113516268	XP_045476188.1 arylphorin subunit alpha-like [Harmonia axyridis]	-	-	-	-	-	-	GO:0030639//polyketide biosynthetic process	--
MSTRG.11127	1208	3879	2759	22	31	60	50.86	155.77	124.35	0.8	1.09	2.82	110.327	1.57	-6.13487	8.18144e-13	5.58189e-11	ACHE1	XP_044760957.1 uncharacterized protein LOC123318409 [Coccinella septempunctata]	Metabolism	Xenobiotics biodegradation and metabolism	ko00983//Drug metabolism - other enzymes	K03927	-	GO:0008236//serine-type peptidase activity;GO:0016787//hydrolase activity	GO:0006508//proteolysis	--
evm.TU.Chr1.4025	14	8	10	432	777	144	0.52	0.3	0.4	13.98	24.2	6.01	0.406667	14.73	5.17877	8.42391e-13	5.72377e-11	FPS1	XP_045483526.1 farnesyl pyrophosphate synthase 1-like isoform X2 [Harmonia axyridis]	Metabolism;Human Diseases;Human Diseases;Metabolism	Global and overview maps;Infectious disease: viral;Infectious disease: viral;Metabolism of terpenoids and polyketides	ko01100//Metabolic pathways;ko05166//Human T-cell leukemia virus 1 infection;ko05164//Influenza A;ko00900//Terpenoid backbone biosynthesis	K00787;K00787;K00787;K00787	GO:0005575//cellular_component;GO:0005622//intracellular anatomical structure;GO:0005634//nucleus;GO:0005654//nucleoplasm;GO:0005737//cytoplasm;GO:0005739//mitochondrion;GO:0005759//mitochondrial matrix;GO:0005777//peroxisome;GO:0005783//endoplasmic reticulum;GO:0005829//cytosol;GO:0012505//endomembrane system;GO:0031974//membrane-enclosed lumen;GO:0031981//nuclear lumen;GO:0042579//microbody;GO:…	GO:0000010//trans-hexaprenyltranstransferase activity;GO:0003674//molecular_function;GO:0003824//catalytic activity;GO:0004161//dimethylallyltranstransferase activity;GO:0004337//geranyltranstransferase activity;GO:0004659//prenyltransferase activity;GO:0005488//binding;GO:0016740//transferase activity;GO:0016765//transferase activity, transferring alkyl or aryl (other than methyl) groups;GO:0043…	GO:0000003//reproduction;GO:0001558//regulation of cell growth;GO:0006066//alcohol metabolic process;GO:0006629//lipid metabolic process;GO:0006644//phospholipid metabolic process;GO:0006694//steroid biosynthetic process;GO:0006695//cholesterol biosynthetic process;GO:0006696//ergosterol biosynthetic process;GO:0006720//isoprenoid metabolic process;GO:0006721//terpenoid metabolic process;GO:00067…	--
MSTRG.11632	632	211	368	10	20	13	54.84	17.46	34.18	0.75	1.45	1.26	35.4933	1.15333	-4.94367	8.90159e-13	6.02365e-11	--	XP_044760548.1 uncharacterized protein LOC123317973 [Coccinella septempunctata]	-	-	-	-	-	-	-	--
evm.TU.Chr9.1487	425	271	200	0	0	1	57.42	34.93	28.93	0	0	0.15	40.4267	0.05	-9.65916	9.21942e-13	6.21337e-11	Mlc1	GFW13985.1 DUF4817 domain-containing protein [Trichonephila clavipes]	-	-	-	-	-	-	-	--
MSTRG.14701	4	1	5	137	173	142	0.37	0.09	0.49	10.91	13.26	14.55	0.316667	12.9067	5.34901	9.90521e-13	6.64852e-11	hlh-13	XP_045470581.1 helix-loop-helix protein 13 isoform X1 [Harmonia axyridis]	-	-	-	-	GO:0005575//cellular_component;GO:0005622//intracellular anatomical structure;GO:0005634//nucleus;GO:0005737//cytoplasm;GO:0005887//integral component of plasma membrane;GO:0043226//organelle;GO:0043227//membrane-bounded organelle;GO:0043229//intracellular organelle;GO:0043231//intracellular membrane-bounded organelle	GO:0003674//molecular_function;GO:0003676//nucleic acid binding;GO:0003677//DNA binding;GO:0005488//binding;GO:0005515//protein binding;GO:0008134//transcription factor binding;GO:0015295//solute:proton symporter activity;GO:0046983//protein dimerization activity;GO:0097159//organic cyclic compound binding;GO:1901363//heterocyclic compound binding	GO:0002119//nematode larval development;GO:0002164//larval development;GO:0006139//nucleobase-containing compound metabolic process;GO:0006351//transcription, DNA-templated;GO:0006355//regulation of transcription, DNA-templated;GO:0006725//cellular aromatic compound metabolic process;GO:0006807//nitrogen compound metabolic process;GO:0006810//transport;GO:0006950//response to stress;GO:0006979//r…	--
MSTRG.13981	135	243	122	0	0	0	30.7	52.71	29.7	0	0	0	37.7033	0.001	-15.2024	1.0072e-12	6.73319e-11	--	XP_044762498.1 uncharacterized protein LOC123319534 [Coccinella septempunctata]	-	-	-	-	-	-	-	--
MSTRG.7027	25	16	28	13696	9074	348	0.28	0.17	0.34	133.91	85.5	4.38	0.263333	74.5967	8.14608	1.04786e-12	6.97328e-11	Eip78C	KAF5271030.1 hypothetical protein FQR65_LT05380 [Abscondita terminalis]	-	-	-	-	-	GO:0003700//DNA-binding transcription factor activity;GO:0008270//zinc ion binding;GO:0043565//sequence-specific DNA binding	GO:0006355//regulation of transcription, DNA-templated	--
MSTRG.25636	443	347	393	29	18	31	17.01	12.71	16.16	0.96	0.58	1.33	15.2933	0.956667	-3.99874	1.05152e-12	6.97328e-11	--	XP_044757278.1 PI-PLC X domain-containing protein 2-like [Coccinella septempunctata]	-	-	-	-	-	GO:0003674//molecular_function;GO:0003824//catalytic activity;GO:0008081//phosphoric diester hydrolase activity;GO:0016787//hydrolase activity;GO:0016788//hydrolase activity, acting on ester bonds;GO:0042578//phosphoric ester hydrolase activity	GO:0006629//lipid metabolic process;GO:0008150//biological_process;GO:0008152//metabolic process;GO:0044238//primary metabolic process;GO:0071704//organic substance metabolic process	--
MSTRG.11190	4831	4218	9991	50	20	105	196.97	164.03	436.08	1.76	0.68	4.77	265.693	2.40333	-6.78858	1.1057e-12	7.30337e-11	CYP9E2	XP_045477327.1 cytochrome P450 9e2-like [Harmonia axyridis]	-	-	-	-	GO:0030089//phycobilisome	GO:0005506//iron ion binding;GO:0016705//oxidoreductase activity, acting on paired donors, with incorporation or reduction of molecular oxygen;GO:0020037//heme binding	GO:0015979//photosynthesis	--
MSTRG.21978	42	27	88	933	1834	781	1.87	1.15	4.2	36.03	68.26	38.83	2.40667	47.7067	4.30908	1.16294e-12	7.65096e-11	--	XP_045474600.1 uncharacterized protein LOC123680647 [Harmonia axyridis]	Metabolism;Human Diseases;Cellular Processes;Cellular Processes;Metabolism;Human Diseases;Human Diseases;Human Diseases;Human Diseases;Human Diseases	Global and overview maps;Infectious disease: viral;Transport and catabolism;Transport and catabolism;Energy metabolism;Infectious disease: viral;Immune disease;Infectious disease: bacterial;Infectious disease: bacterial;Infectious disease: bacterial	ko01100//Metabolic pathways;ko05165//Human papillomavirus infection;ko04142//Lysosome;ko04145//Phagosome;ko00190//Oxidative phosphorylation;ko05161//Hepatitis B;ko05323//Rheumatoid arthritis;ko05152//Tuberculosis;ko05110//Vibrio cholerae infection;ko05120//Epithelial cell signaling in Helicobacter pylori infection	K03662;K03662;K03662;K03662;K03662;K03662;K03662;K03662;K03662;K03662	GO:0005575//cellular_component;GO:0005622//intracellular anatomical structure;GO:0005737//cytoplasm;GO:0005783//endoplasmic reticulum;GO:0005789//endoplasmic reticulum membrane;GO:0005793//endoplasmic reticulum-Golgi intermediate compartment;GO:0012505//endomembrane system;GO:0016020//membrane;GO:0016021//integral component of membrane;GO:0016469//proton-transporting two-sector ATPase complex;GO:…	GO:0000166//nucleotide binding;GO:0003674//molecular_function;GO:0003824//catalytic activity;GO:0005215//transporter activity;GO:0005488//binding;GO:0005515//protein binding;GO:0005524//ATP binding;GO:0008324//cation transmembrane transporter activity;GO:0015075//ion transmembrane transporter activity;GO:0015078//proton transmembrane transporter activity;GO:0015318//inorganic molecular entity tra…	GO:0001932//regulation of protein phosphorylation;GO:0001934//positive regulation of protein phosphorylation;GO:0002682//regulation of immune system process;GO:0002684//positive regulation of immune system process;GO:0002761//regulation of myeloid leukocyte differentiation;GO:0002763//positive regulation of myeloid leukocyte differentiation;GO:0006810//transport;GO:0006811//ion transport;GO:00068…	--
MSTRG.15555	59	88	101	1025	635	539	1.35	1.92	2.47	20.3	12.12	13.74	1.91333	15.3867	3.00752	1.30046e-12	8.52185e-11	ich	XP_044751837.1 asparagine-rich zinc finger protein AZF1 [Coccinella septempunctata]	-	-	-	-	GO:0005575//cellular_component;GO:0005576//extracellular region;GO:0005622//intracellular anatomical structure;GO:0005634//nucleus;GO:0043226//organelle;GO:0043227//membrane-bounded organelle;GO:0043229//intracellular organelle;GO:0043231//intracellular membrane-bounded organelle	GO:0000976//transcription cis-regulatory region binding;GO:0000977//RNA polymerase II transcription regulatory region sequence-specific DNA binding;GO:0000978//RNA polymerase II cis-regulatory region sequence-specific DNA binding;GO:0000981//DNA-binding transcription factor activity, RNA polymerase II-specific;GO:0000987//cis-regulatory region sequence-specific DNA binding;GO:0001067//transcripti…	GO:0006139//nucleobase-containing compound metabolic process;GO:0006351//transcription, DNA-templated;GO:0006355//regulation of transcription, DNA-templated;GO:0006357//regulation of transcription by RNA polymerase II;GO:0006366//transcription by RNA polymerase II;GO:0006725//cellular aromatic compound metabolic process;GO:0006807//nitrogen compound metabolic process;GO:0006869//lipid transport;G…	--
MSTRG.20603	5818	5011	126	10	9	6	157.32	129.25	3.65	0.23	0.2	0.18	96.74	0.203333	-8.89412	1.3848e-12	9.03882e-11	--	XP_045473928.1 uncharacterized protein LOC123680191 [Harmonia axyridis]	-	-	-	-	-	-	-	--
MSTRG.13255	191	140	223	2	3	7	11.07	7.74	13.83	0.1	0.15	0.45	10.88	0.233333	-5.54314	1.70423e-12	1.10802e-10	Lipk	XP_044761633.1 lipase member J-like [Coccinella septempunctata]	Cellular Processes;Organismal Systems;Metabolism	Transport and catabolism;Digestive system;Lipid metabolism	ko04142//Lysosome;ko04979//Cholesterol metabolism;ko00100//Steroid biosynthesis	K01052;K01052;K01052	-	-	GO:0006629//lipid metabolic process	--
MSTRG.3774	26886	29901	32	7	6	6	1444.23	1532.09	1.84	0.33	0.27	0.36	992.72	0.32	-11.5991	1.72572e-12	1.11761e-10	--	XP_044745824.1 outer dense fiber protein 3-like [Coccinella septempunctata]	-	-	-	-	-	-	-	--
MSTRG.14831	1	0	1	353	804	1419	0.08	0	0.08	24.03	52.75	124.36	0.0533333	67.0467	10.2959	1.84905e-12	1.19282e-10	--	XP_045470424.1 uncharacterized protein LOC123677770 [Harmonia axyridis]	-	-	-	-	GO:0005575//cellular_component;GO:0005576//extracellular region;GO:0005615//extracellular space	-	GO:0000003//reproduction;GO:0007623//circadian rhythm;GO:0008150//biological_process;GO:0032501//multicellular organismal process;GO:0032504//multicellular organism reproduction;GO:0048511//rhythmic process	--
MSTRG.22802	149	74	53	3662	2469	2293	4.81	2.28	1.83	102.36	66.51	82.5	2.97333	83.79	4.81662	2.23999e-12	1.43941e-10	Cyp18a1	RZC38402.1 cytochrome P450 CYP18A1 [Asbolus verrucosus]	Metabolism	Metabolism of terpenoids and polyketides	ko00981//Insect hormone biosynthesis	K14985	-	GO:0003674//molecular_function;GO:0003824//catalytic activity;GO:0004497//monooxygenase activity;GO:0005488//binding;GO:0005506//iron ion binding;GO:0008395//steroid hydroxylase activity;GO:0016491//oxidoreductase activity;GO:0016705//oxidoreductase activity, acting on paired donors, with incorporation or reduction of molecular oxygen;GO:0020037//heme binding;GO:0043167//ion binding;GO:0043169//c…	GO:0000003//reproduction;GO:0002009//morphogenesis of an epithelium;GO:0002064//epithelial cell development;GO:0002065//columnar/cuboidal epithelial cell differentiation;GO:0002066//columnar/cuboidal epithelial cell development;GO:0002165//instar larval or pupal development;GO:0003006//developmental process involved in reproduction;GO:0006629//lipid metabolic process;GO:0006706//steroid catabolic…	--
MSTRG.5369	4	1	0	27675	24312	131	0.42	0.1	0	2500.59	2117.04	15.24	0.173333	1544.29	13.1211	2.26882e-12	1.45231e-10	--	XP_045461794.1 uncharacterized protein LOC123671937 [Harmonia axyridis]	-	-	-	-	-	-	-	--
MSTRG.12312	53	86	104	578	652	368	1.83	2.86	3.88	17.37	18.88	14.24	2.85667	16.83	2.55863	2.31808e-12	1.47813e-10	KRBA2	XP_022164522.1 KRAB-A domain-containing protein 2-like isoform X1 [Myzus persicae]	-	-	-	-	-	GO:0004222//metalloendopeptidase activity	-	--
MSTRG.11305	122	116	98	10	5	8	9.11	8.25	7.87	0.65	0.3	0.63	8.41	0.526667	-3.99714	2.65474e-12	1.68632e-10	--	XP_044759413.1 toll-like receptor 2 [Coccinella septempunctata]	-	-	-	-	-	GO:0005515//protein binding	GO:0007165//signal transduction	--
MSTRG.3017	61640	69653	2	4	3	1	2726.38	2938.67	0.09	0.15	0.11	0.05	1888.38	0.103333	-14.1576	2.93369e-12	1.8564e-10	TUBB4B	XP_044746334.1 tubulin beta chain [Coccinella septempunctata]	Human Diseases;Human Diseases;Human Diseases;Human Diseases;Human Diseases;Human Diseases;Human Diseases;Cellular Processes;Human Diseases;Cellular Processes	Neurodegenerative disease;Neurodegenerative disease;Neurodegenerative disease;Neurodegenerative disease;Neurodegenerative disease;Neurodegenerative disease;Infectious disease: bacterial;Transport and catabolism;Infectious disease: bacterial;Cellular community - eukaryotes	ko05022//Pathways of neurodegeneration - multiple diseases;ko05014//Amyotrophic lateral sclerosis;ko05010//Alzheimer disease;ko05016//Huntington disease;ko05020//Prion disease;ko05012//Parkinson disease;ko05132//Salmonella infection;ko04145//Phagosome;ko05130//Pathogenic Escherichia coli infection;ko04540//Gap junction	K07375;K07375;K07375;K07375;K07375;K07375;K07375;K07375;K07375;K07375	GO:0005575//cellular_component;GO:0005622//intracellular anatomical structure;GO:0005737//cytoplasm;GO:0005743//mitochondrial inner membrane;GO:0005751//mitochondrial respiratory chain complex IV;GO:0005856//cytoskeleton;GO:0005874//microtubule;GO:0015630//microtubule cytoskeleton;GO:0043226//organelle;GO:0043228//non-membrane-bounded organelle;GO:0043229//intracellular organelle;GO:0043232//intr…	GO:0000166//nucleotide binding;GO:0001882//nucleoside binding;GO:0001883//purine nucleoside binding;GO:0003674//molecular_function;GO:0003824//catalytic activity;GO:0003924//GTPase activity;GO:0004129//cytochrome-c oxidase activity;GO:0005198//structural molecule activity;GO:0005200//structural constituent of cytoskeleton;GO:0005488//binding;GO:0005525//GTP binding;GO:0016462//pyrophosphatase act…	GO:0000910//cytokinesis;GO:0006996//organelle organization;GO:0007010//cytoskeleton organization;GO:0007017//microtubule-based process;GO:0007275//multicellular organism development;GO:0007431//salivary gland development;GO:0007435//salivary gland morphogenesis;GO:0008150//biological_process;GO:0009653//anatomical structure morphogenesis;GO:0009887//animal organ morphogenesis;GO:0009987//cellular…	--
MSTRG.1850	3269	3416	159	0	0	0	241.24	240.46	12.56	0	0	0	164.753	0.001	-17.3299	3.78695e-12	2.38181e-10	--	XP_044763489.1 alpha-tocopherol transfer protein-like [Coccinella septempunctata]	-	-	-	-	-	-	-	--
MSTRG.13165	143	103	197	1500	1142	1002	3.13	2.15	4.62	28.47	20.89	24.48	3.3	24.6133	2.8989	3.79273e-12	2.38181e-10	SYT11	XP_044761974.1 synaptotagmin-11 [Coccinella septempunctata]	-	-	-	-	GO:0005575//cellular_component;GO:0005622//intracellular anatomical structure;GO:0005634//nucleus;GO:0005737//cytoplasm;GO:0005886//plasma membrane;GO:0008021//synaptic vesicle;GO:0012505//endomembrane system;GO:0016020//membrane;GO:0016021//integral component of membrane;GO:0016324//apical plasma membrane;GO:0030133//transport vesicle;GO:0031224//intrinsic component of membrane;GO:0031410//cytop…	GO:0000149//SNARE binding;GO:0001786//phosphatidylserine binding;GO:0003674//molecular_function;GO:0005488//binding;GO:0005515//protein binding;GO:0005543//phospholipid binding;GO:0005544//calcium-dependent phospholipid binding;GO:0008289//lipid binding;GO:0019905//syntaxin binding;GO:0030276//clathrin binding;GO:0043167//ion binding;GO:0043168//anion binding;GO:0072341//modified amino acid bindi…	GO:0001505//regulation of neurotransmitter levels;GO:0006260//DNA replication;GO:0006810//transport;GO:0006836//neurotransmitter transport;GO:0006887//exocytosis;GO:0007154//cell communication;GO:0007267//cell-cell signaling;GO:0007268//chemical synaptic transmission;GO:0007269//neurotransmitter secretion;GO:0008150//biological_process;GO:0009987//cellular process;GO:0010638//positive regulation …	--
MSTRG.14743	11	4	13	219	179	153	1.56	0.54	1.98	26.97	21.24	24.25	1.36	24.1533	4.15054	3.81597e-12	2.38736e-10	--	XP_044750148.1 uncharacterized protein LOC123310661 [Coccinella septempunctata]	-	-	-	-	GO:0019867//outer membrane	-	GO:0006355//regulation of transcription, DNA-templated;GO:0009271//phage shock	--
MSTRG.3972	1687	2275	251	26	11	7	120.06	154.44	19.12	1.6	0.65	0.56	97.8733	0.936667	-6.70724	4.02507e-12	2.50871e-10	--	XP_044746865.1 uncharacterized protein LOC123308320 [Coccinella septempunctata]	-	-	-	-	GO:0000151//ubiquitin ligase complex;GO:0005575//cellular_component;GO:0005622//intracellular anatomical structure;GO:0019005//SCF ubiquitin ligase complex;GO:0031461//cullin-RING ubiquitin ligase complex;GO:0032991//protein-containing complex;GO:1902494//catalytic complex;GO:1990234//transferase complex	GO:0005515//protein binding	GO:0002119//nematode larval development;GO:0002164//larval development;GO:0003008//system process;GO:0006508//proteolysis;GO:0006511//ubiquitin-dependent protein catabolic process;GO:0006807//nitrogen compound metabolic process;GO:0006950//response to stress;GO:0007275//multicellular organism development;GO:0007588//excretion;GO:0007624//ultradian rhythm;GO:0008150//biological_process;GO:0008152/…	--
MSTRG.22626	4	5	15	76064	8454	136	0.29	0.34	1.16	4755.37	509.38	10.94	0.596667	1758.56	11.5252	4.11668e-12	2.5562e-10	--	XP_044754603.1 uncharacterized protein LOC123313691 [Coccinella septempunctata]	-	-	-	-	GO:0005575//cellular_component;GO:0005886//plasma membrane;GO:0005887//integral component of plasma membrane;GO:0016020//membrane;GO:0016021//integral component of membrane;GO:0031224//intrinsic component of membrane;GO:0031226//intrinsic component of plasma membrane;GO:0071944//cell periphery	GO:0003674//molecular_function	-	--
evm.TU.Chr1.2831	6507	8098	2615	470	297	166	208.71	247.75	89.79	13.05	7.95	5.93	182.083	8.97667	-4.34228	4.21739e-12	2.60896e-10	bol	XP_045468762.1 uncharacterized protein LOC123676686 [Harmonia axyridis]	-	-	-	-	GO:0005575//cellular_component;GO:0005622//intracellular anatomical structure;GO:0005634//nucleus;GO:0005737//cytoplasm;GO:0036477//somatodendritic compartment;GO:0043025//neuronal cell body;GO:0043204//perikaryon;GO:0043226//organelle;GO:0043227//membrane-bounded organelle;GO:0043229//intracellular organelle;GO:0043231//intracellular membrane-bounded organelle;GO:0044297//cell body	GO:0003674//molecular_function;GO:0003676//nucleic acid binding;GO:0003723//RNA binding;GO:0003729//mRNA binding;GO:0003730//mRNA 3'-UTR binding;GO:0005488//binding;GO:0008494//translation activator activity;GO:0045182//translation regulator activity;GO:0090079//translation regulator activity, nucleic acid binding;GO:0097159//organic cyclic compound binding;GO:1901363//heterocyclic compound bindi…	GO:0000003//reproduction;GO:0003006//developmental process involved in reproduction;GO:0006417//regulation of translation;GO:0006446//regulation of translational initiation;GO:0007049//cell cycle;GO:0007275//multicellular organism development;GO:0007276//gamete generation;GO:0007281//germ cell development;GO:0007283//spermatogenesis;GO:0007292//female gamete generation;GO:0007610//behavior;GO:000…	--
MSTRG.11125	12009	23910	24883	134	132	444	534.28	1014.65	1185.13	5.17	4.9	22	911.353	10.69	-6.41368	4.73327e-12	2.91721e-10	Tcjhe	XP_044760957.1 uncharacterized protein LOC123318409 [Coccinella septempunctata]	Metabolism	Xenobiotics biodegradation and metabolism	ko00983//Drug metabolism - other enzymes	K03927	-	GO:0008236//serine-type peptidase activity;GO:0016787//hydrolase activity	GO:0006508//proteolysis	--
MSTRG.25666	1	1	1	126	1244	657	0.1	0.1	0.11	11.22	106.71	75.32	0.103333	64.4167	9.28398	6.02735e-12	3.70102e-10	--	XP_044757143.1 uncharacterized protein LOC123315496 [Coccinella septempunctata]	-	-	-	-	-	-	-	--
evm.TU.Chr9.2131	76	99	116	940	1399	422	5.41	6.72	8.84	57.92	83.07	33.47	6.99	58.1533	3.0565	6.06057e-12	3.70768e-10	--	XP_045469318.1 leucine-rich repeat-containing protein 38 [Harmonia axyridis]	-	-	-	-	GO:0005575//cellular_component;GO:0005576//extracellular region;GO:0005615//extracellular space;GO:0016020//membrane;GO:0016021//integral component of membrane;GO:0031224//intrinsic component of membrane	GO:0000155//phosphorelay sensor kinase activity;GO:0005515//protein binding	GO:0000160//phosphorelay signal transduction system;GO:0000902//cell morphogenesis;GO:0000904//cell morphogenesis involved in differentiation;GO:0007275//multicellular organism development;GO:0007399//nervous system development;GO:0007409//axonogenesis;GO:0008150//biological_process;GO:0009653//anatomical structure morphogenesis;GO:0009987//cellular process;GO:0016043//cellular component organiza…	--
MSTRG.3339	3329	4059	4907	2294	2305	1146	96.92	112.72	152.94	57.82	55.99	37.18	120.86	50.33	-1.26385	6.17553e-12	3.76412e-10	HERPUD2	XP_045480942.1 homocysteine-responsive endoplasmic reticulum-resident ubiquitin-like domain member 2 protein [Harmonia axyridis]	-	-	-	-	GO:0005575//cellular_component;GO:0005672//transcription factor TFIIA complex;GO:0016020//membrane;GO:0016021//integral component of membrane;GO:0031224//intrinsic component of membrane	GO:0005515//protein binding	GO:0000003//reproduction;GO:0006289//nucleotide-excision repair;GO:0006367//transcription initiation from RNA polymerase II promoter;GO:0006950//response to stress;GO:0006986//response to unfolded protein;GO:0007154//cell communication;GO:0007165//signal transduction;GO:0007276//gamete generation;GO:0007283//spermatogenesis;GO:0008150//biological_process;GO:0009987//cellular process;GO:0010033//r…	--
MSTRG.20177	175	105	163	2	0	0	18.24	10.44	17.28	0.15	0	0	15.32	0.05	-8.25927	6.99225e-12	4.24632e-10	Adtrp	XP_044744382.1 androgen-dependent TFPI-regulating protein-like [Coccinella septempunctata]	-	-	-	-	GO:0005575//cellular_component;GO:0005622//intracellular anatomical structure;GO:0005737//cytoplasm;GO:0005783//endoplasmic reticulum;GO:0005789//endoplasmic reticulum membrane;GO:0012505//endomembrane system;GO:0016020//membrane;GO:0016021//integral component of membrane;GO:0031224//intrinsic component of membrane;GO:0031984//organelle subcompartment;GO:0042175//nuclear outer membrane-endoplasmi…	GO:0003723//RNA binding;GO:0008168//methyltransferase activity	GO:0006364//rRNA processing	--
evm.TU.Chr3.689	0	3	3	154	448	191	0	0.52	0.58	24.06	67.45	38.41	0.366667	43.3067	6.88398	7.31607e-12	4.42676e-10	--	XP_044759809.1 enhancer of split malpha protein-like [Coccinella septempunctata]	-	-	-	-	GO:0005575//cellular_component;GO:0005622//intracellular anatomical structure;GO:0005737//cytoplasm	GO:0003674//molecular_function;GO:0005488//binding;GO:0005515//protein binding;GO:0019899//enzyme binding;GO:0031625//ubiquitin protein ligase binding;GO:0044389//ubiquitin-like protein ligase binding	GO:0001708//cell fate specification;GO:0001709//cell fate determination;GO:0001736//establishment of planar polarity;GO:0001738//morphogenesis of a polarized epithelium;GO:0002009//morphogenesis of an epithelium;GO:0003002//regionalization;GO:0007154//cell communication;GO:0007164//establishment of tissue polarity;GO:0007165//signal transduction;GO:0007166//cell surface receptor signaling pathway…	--
evm.TU.Chr3.762	12	10	7	739	649	115	1.58	1.26	0.99	84.41	71.44	16.91	1.27667	57.5867	5.49528	8.66345e-12	5.22296e-10	--	XP_044759616.1 uncharacterized protein LOC123317248 [Coccinella septempunctata]	-	-	-	-	-	-	-	--
MSTRG.3392	299	80	369	0	0	0	12.98	3.56	20.8	0	0	0	12.4467	0.001	-13.6035	9.41433e-12	5.65508e-10	--	XP_045482849.1 nose resistant to fluoxetine protein 6-like [Harmonia axyridis]	-	-	-	-	-	GO:0003674//molecular_function;GO:0003824//catalytic activity;GO:0016740//transferase activity;GO:0016746//acyltransferase activity;GO:0016747//acyltransferase activity, transferring groups other than amino-acyl groups	GO:0003008//system process;GO:0007600//sensory perception;GO:0008150//biological_process;GO:0019233//sensory perception of pain;GO:0032501//multicellular organismal process;GO:0050877//nervous system process	--
MSTRG.15627	2110	1912	1962	9	4	31	86.44	74.73	86.07	0.32	0.14	1.41	82.4133	0.623333	-7.04673	1.21645e-11	7.28072e-10	--	XP_045470605.1 titin isoform X1 [Harmonia axyridis]	-	-	-	-	-	GO:0005515//protein binding	GO:0006996//organelle organization;GO:0007010//cytoskeleton organization;GO:0008150//biological_process;GO:0009653//anatomical structure morphogenesis;GO:0009987//cellular process;GO:0010927//cellular component assembly involved in morphogenesis;GO:0015031//protein transport;GO:0016043//cellular component organization;GO:0022607//cellular component assembly;GO:0030029//actin filament-based proces…	--
MSTRG.17709	124	91	177	1168	1016	501	5.2	3.62	7.91	41.95	35.22	23.32	5.57667	33.4967	2.58654	1.27197e-11	7.58563e-10	HAND2	XP_044765115.1 heart- and neural crest derivatives-expressed protein 2-like [Coccinella septempunctata]	-	-	-	-	GO:0000228//nuclear chromosome;GO:0000785//chromatin;GO:0005575//cellular_component;GO:0005622//intracellular anatomical structure;GO:0005634//nucleus;GO:0005654//nucleoplasm;GO:0005667//transcription regulator complex;GO:0005694//chromosome;GO:0031974//membrane-enclosed lumen;GO:0031981//nuclear lumen;GO:0032991//protein-containing complex;GO:0043226//organelle;GO:0043227//membrane-bounded organ…	GO:0000976//transcription cis-regulatory region binding;GO:0000977//RNA polymerase II transcription regulatory region sequence-specific DNA binding;GO:0000978//RNA polymerase II cis-regulatory region sequence-specific DNA binding;GO:0000981//DNA-binding transcription factor activity, RNA polymerase II-specific;GO:0000987//cis-regulatory region sequence-specific DNA binding;GO:0001067//transcripti…	GO:0000902//cell morphogenesis;GO:0000904//cell morphogenesis involved in differentiation;GO:0001101//response to acid chemical;GO:0001501//skeletal system development;GO:0001525//angiogenesis;GO:0001568//blood vessel development;GO:0001667//ameboidal-type cell migration;GO:0001701//in utero embryonic development;GO:0001738//morphogenesis of a polarized epithelium;GO:0001755//neural crest cell mi…	--
evm.TU.Chr3.223	4631	3059	7447	0	2	13	711.66	448.4	1225.17	0	0.26	2.23	795.077	0.83	-9.90377	1.30551e-11	7.75773e-10	--	-	-	-	-	-	-	-	-	--
evm.TU.Chr9.1498	0	0	0	219	120	85	0	0	0	23.57	12.45	11.78	0.001	15.9333	13.9598	1.35353e-11	8.01434e-10	ugt3	XP_045474742.1 UDP-glycosyltransferase UGT5-like [Harmonia axyridis]	-	-	-	-	-	GO:0008194//UDP-glycosyltransferase activity;GO:0016758//hexosyltransferase activity;GO:0050511//undecaprenyldiphospho-muramoylpentapeptide beta-N-acetylglucosaminyltransferase activity	GO:0009252//peptidoglycan biosynthetic process	--
MSTRG.17601	2163	1518	2305	283	411	300	77.23	51.7	88.11	8.75	12.24	11.94	72.3467	10.9767	-2.72049	1.60927e-11	9.49472e-10	Tret1	XP_044764962.1 facilitated trehalose transporter Tret1-like isoform X1 [Coccinella septempunctata]	-	-	-	-	GO:0005887//integral component of plasma membrane;GO:0016021//integral component of membrane;GO:0055051//ATP-binding cassette (ABC) transporter complex, integrated substrate binding	GO:0005524//ATP binding;GO:0008028//monocarboxylic acid transmembrane transporter activity;GO:0015114//phosphate ion transmembrane transporter activity;GO:0022857//transmembrane transporter activity;GO:0032977//membrane insertase activity;GO:0033230//ABC-type cysteine transporter activity;GO:0042910//xenobiotic transmembrane transporter activity;GO:0051119//sugar transmembrane transporter activity	GO:0006817//phosphate ion transport;GO:0008643//carbohydrate transport;GO:0015718//monocarboxylic acid transport;GO:0033228//cysteine export across plasma membrane;GO:0042908//xenobiotic transport;GO:0055085//transmembrane transport	--
MSTRG.2335	7	2	3	145	228	83	0.43	0.12	0.2	7.79	11.81	5.74	0.25	8.44667	5.07838	1.62377e-11	9.54628e-10	--	XP_044763765.1 gustatory receptor 68a-like isoform X3 [Coccinella septempunctata]	-	-	-	-	GO:0016021//integral component of membrane	-	GO:0050909//sensory perception of taste	--
MSTRG.17714	62	49	66	565	443	215	0.73	0.55	0.83	5.78	4.37	2.83	0.703333	4.32667	2.62098	1.6933e-11	9.91984e-10	--	KAH9644522.1 hypothetical protein HF086_005997 [Spodoptera exigua]	-	-	-	-	-	GO:0003678//DNA helicase activity;GO:0070006//metalloaminopeptidase activity	GO:0000723//telomere maintenance;GO:0006281//DNA repair;GO:0006508//proteolysis	--
MSTRG.20778	271	276	365	121	152	73	14.55	14.14	20.99	5.63	6.81	4.37	16.56	5.60333	-1.56335	1.8661e-11	1.08937e-09	--	XP_044755545.1 G-protein coupled receptor 143-like [Coccinella septempunctata]	-	-	-	-	GO:0000323//lytic vacuole;GO:0005575//cellular_component;GO:0005622//intracellular anatomical structure;GO:0005737//cytoplasm;GO:0005764//lysosome;GO:0005765//lysosomal membrane;GO:0005773//vacuole;GO:0005774//vacuolar membrane;GO:0005794//Golgi apparatus;GO:0005886//plasma membrane;GO:0012505//endomembrane system;GO:0012506//vesicle membrane;GO:0016020//membrane;GO:0016021//integral component of…	GO:0001653//peptide receptor activity;GO:0003674//molecular_function;GO:0004888//transmembrane signaling receptor activity;GO:0004930//G protein-coupled receptor activity;GO:0005488//binding;GO:0008188//neuropeptide receptor activity;GO:0008528//G protein-coupled peptide receptor activity;GO:0016597//amino acid binding;GO:0031406//carboxylic acid binding;GO:0035240//dopamine binding;GO:0035643//L…	GO:0003008//system process;GO:0006726//eye pigment biosynthetic process;GO:0006810//transport;GO:0006996//organelle organization;GO:0007154//cell communication;GO:0007165//signal transduction;GO:0007186//G protein-coupled receptor signaling pathway;GO:0007218//neuropeptide signaling pathway;GO:0007600//sensory perception;GO:0007601//visual perception;GO:0008150//biological_process;GO:0008152//met…	--
MSTRG.18793	196	271	89	3	1	0	10.43	13.75	5.07	0.14	0.04	0	9.75	0.06	-7.3443	1.91279e-11	1.11271e-09	--	XP_045483724.1 uncharacterized protein LOC123688988 [Harmonia axyridis]	-	-	-	-	-	-	-	--
evm.TU.Chr3.471	1795	1998	1994	303	271	304	69.06	73.32	82.13	10.09	8.7	13.03	74.8367	10.6067	-2.81877	1.92812e-11	1.1177e-09	--	XP_018578090.1 uncharacterized protein LOC108916347 [Anoplophora glabripennis]	-	-	-	-	-	-	-	--
MSTRG.21378	77	94	72	2	1	0	3.95	4.6	3.96	0.09	0.04	0	4.17	0.0433333	-6.58843	1.94865e-11	1.12567e-09	--	XP_045473337.1 uncharacterized protein LOC123679849 [Harmonia axyridis]	-	-	-	-	-	-	-	--
MSTRG.3515	76	117	94	1423	3070	724	7.91	11.62	10.48	128.26	266.67	84	10.0033	159.643	3.9963	1.9701e-11	1.13411e-09	--	XP_976450.1 PREDICTED: uncharacterized protein LOC663387 [Tribolium castaneum]	-	-	-	-	GO:0005575//cellular_component;GO:0005622//intracellular anatomical structure;GO:0005634//nucleus;GO:0005737//cytoplasm;GO:0005829//cytosol;GO:0043226//organelle;GO:0043227//membrane-bounded organelle;GO:0043229//intracellular organelle;GO:0043231//intracellular membrane-bounded organelle	GO:0003674//molecular_function;GO:0003824//catalytic activity;GO:0016787//hydrolase activity;GO:0016810//hydrolase activity, acting on carbon-nitrogen (but not peptide) bonds;GO:0016811//hydrolase activity, acting on carbon-nitrogen (but not peptide) bonds, in linear amides;GO:0070773//protein-N-terminal glutamine amidohydrolase activity	GO:0003008//system process;GO:0006464//cellular protein modification process;GO:0006807//nitrogen compound metabolic process;GO:0007610//behavior;GO:0007611//learning or memory;GO:0007612//learning;GO:0007635//chemosensory behavior;GO:0008150//biological_process;GO:0008152//metabolic process;GO:0008306//associative learning;GO:0008355//olfactory learning;GO:0009056//catabolic process;GO:0009057//…	--
MSTRG.4663	190	119	133	0	0	1	16.38	9.79	12.28	0	0	0.1	12.8167	0.0333333	-8.58684	2.03254e-11	1.16366e-09	ELOVL7	XP_045464792.1 elongation of very long chain fatty acids protein 4-like [Harmonia axyridis]	Metabolism;Metabolism;Metabolism;Metabolism	Global and overview maps;Global and overview maps;Lipid metabolism;Lipid metabolism	ko01100//Metabolic pathways;ko01212//Fatty acid metabolism;ko01040//Biosynthesis of unsaturated fatty acids;ko00062//Fatty acid elongation	K10249;K10249;K10249;K10249	GO:0005575//cellular_component;GO:0005622//intracellular anatomical structure;GO:0005737//cytoplasm;GO:0005783//endoplasmic reticulum;GO:0005789//endoplasmic reticulum membrane;GO:0012505//endomembrane system;GO:0016020//membrane;GO:0016021//integral component of membrane;GO:0030176//integral component of endoplasmic reticulum membrane;GO:0031224//intrinsic component of membrane;GO:0031227//intri…	GO:0003674//molecular_function;GO:0003824//catalytic activity;GO:0004312//fatty acid synthase activity;GO:0009922//fatty acid elongase activity;GO:0016740//transferase activity;GO:0016746//acyltransferase activity;GO:0016747//acyltransferase activity, transferring groups other than amino-acyl groups	GO:0000038//very long-chain fatty acid metabolic process;GO:0002165//instar larval or pupal development;GO:0006082//organic acid metabolic process;GO:0006629//lipid metabolic process;GO:0006631//fatty acid metabolic process;GO:0006633//fatty acid biosynthetic process;GO:0006643//membrane lipid metabolic process;GO:0006665//sphingolipid metabolic process;GO:0006694//steroid biosynthetic process;GO…	--
evm.TU.Chr10.843	88136	90857	3	12	8	2	4598.95	4522.22	0.17	0.54	0.35	0.12	3040.45	0.336667	-13.1407	2.03547e-11	1.16366e-09	lap3	XP_044764291.1 cytosol aminopeptidase-like [Coccinella septempunctata]	Metabolism;Metabolism;Metabolism	Global and overview maps;Metabolism of other amino acids;Amino acid metabolism	ko01100//Metabolic pathways;ko00480//Glutathione metabolism;ko00330//Arginine and proline metabolism	K11142;K11142;K11142	-	GO:0070006//metalloaminopeptidase activity	GO:0006508//proteolysis	--
MSTRG.20206	5978	7368	674	19	15	41	21.49	25.26	2.59	0.06	0.04	0.16	16.4467	0.0866667	-7.5681	2.05126e-11	1.16865e-09	--	XP_044745344.1 titin-like [Coccinella septempunctata]	-	-	-	-	GO:0005887//integral component of plasma membrane	GO:0004930//G protein-coupled receptor activity;GO:0033286//ATPase-coupled ectoine transmembrane transporter activity;GO:0033288//ATPase-coupled hydroxyectoine transmembrane transporter activity	GO:0007186//G protein-coupled receptor signaling pathway;GO:0033308//hydroxyectoine transport;GO:0051470//ectoine transport	--
MSTRG.11035	8	8	20	26285	4057	224	0.3	0.29	0.81	858.2	127.66	9.41	0.466667	331.757	9.47352	2.12486e-11	1.20644e-09	--	XP_045477548.1 pre-rRNA 2'-O-ribose RNA methyltransferase-like isoform X1 [Harmonia axyridis]	-	-	-	-	-	-	-	--
evm.TU.Chr8.303	393	414	87	6	5	5	12.21	12.27	2.89	0.16	0.13	0.17	9.12333	0.153333	-5.89482	2.13747e-11	1.20946e-09	--	XP_044754620.1 uncharacterized protein LOC123313703 [Coccinella septempunctata]	-	-	-	-	GO:0005575//cellular_component;GO:0005576//extracellular region;GO:0016020//membrane;GO:0031012//extracellular matrix	GO:0003674//molecular_function;GO:0003824//catalytic activity;GO:0016787//hydrolase activity;GO:0016798//hydrolase activity, acting on glycosyl bonds	-	--
MSTRG.8621	434	288	135	0	0	1	26.76	16.94	8.91	0	0	0.07	17.5367	0.0233333	-9.55377	2.14796e-11	1.21126e-09	Lipk	XP_044748386.1 lipase member K-like [Coccinella septempunctata]	Cellular Processes;Organismal Systems;Metabolism	Transport and catabolism;Digestive system;Lipid metabolism	ko04142//Lysosome;ko04979//Cholesterol metabolism;ko00100//Steroid biosynthesis	K01052;K01052;K01052	-	GO:0016787//hydrolase activity	GO:0006629//lipid metabolic process	--
MSTRG.11027	678	928	197	4	9	11	16.97	22.14	5.29	0.1	0.18	0.29	14.8	0.19	-6.28345	2.27029e-11	1.2759e-09	At5g18840	XP_044764056.1 facilitated trehalose transporter Tret1-2 homolog [Coccinella septempunctata]	-	-	-	-	GO:0005887//integral component of plasma membrane;GO:0016021//integral component of membrane	GO:0022857//transmembrane transporter activity;GO:0042910//xenobiotic transmembrane transporter activity;GO:0051119//sugar transmembrane transporter activity	GO:0008643//carbohydrate transport;GO:0042908//xenobiotic transport;GO:0055085//transmembrane transport	--
MSTRG.10515	222	254	196	28	8	10	9.16	10.72	9.05	1.17	0.29	0.43	9.64333	0.63	-3.93611	2.41277e-11	1.35139e-09	Tret1	XP_044760532.1 facilitated trehalose transporter Tret1-2 homolog [Coccinella septempunctata]	-	-	-	-	GO:0005887//integral component of plasma membrane;GO:0016021//integral component of membrane	GO:0008028//monocarboxylic acid transmembrane transporter activity;GO:0015295//solute:proton symporter activity;GO:0022857//transmembrane transporter activity;GO:0042910//xenobiotic transmembrane transporter activity;GO:0051119//sugar transmembrane transporter activity	GO:0006810//transport;GO:0008643//carbohydrate transport;GO:0015718//monocarboxylic acid transport;GO:0042908//xenobiotic transport;GO:0055085//transmembrane transport	--
evm.TU.Chr2.119	14	19	25	249	165	115	1.74	2.25	3.33	26.8	17.11	15.93	2.44	19.9467	3.03119	2.61045e-11	1.4572e-09	tx	XP_045480534.1 helix-loop-helix protein delilah-like [Harmonia axyridis]	-	-	-	-	-	GO:0046983//protein dimerization activity	-	bHLH
MSTRG.3315	121	230	85	0	0	0	7.57	10.44	4.16	0	0	0	7.39	0.001	-12.8514	3.10213e-11	1.72584e-09	--	XP_044746805.1 tetracycline resistance protein, class H-like isoform X1 [Coccinella septempunctata]	-	-	-	-	-	GO:0022857//transmembrane transporter activity	GO:0055085//transmembrane transport	--
MSTRG.18788	0	0	0	307	1103	131	0	0	0	47.25	163.61	25.95	0.001	78.9367	16.2684	3.35301e-11	1.85918e-09	--	XP_044745935.1 allergen Tha p 1-like [Coccinella septempunctata]	-	-	-	-	GO:0005575//cellular_component;GO:0005576//extracellular region	-	-	--
MSTRG.6284	252	317	177	5	15	1	27.97	33.56	21.03	0.48	1.39	0.12	27.52	0.663333	-5.3746	3.5566e-11	1.9655e-09	lectin-37Da	XP_045479169.1 perlucin-like [Harmonia axyridis]	-	-	-	-	-	-	-	--
MSTRG.25369	2967	2901	5116	0	0	6	189.17	176.41	349.17	0	0	0.43	238.25	0.143333	-10.6989	3.91922e-11	2.1587e-09	TK1782	XP_045467811.1 antichymotrypsin-2-like isoform X3 [Harmonia axyridis]	Human Diseases	Infectious disease: parasitic	ko05146//Amoebiasis	K13963	-	GO:0003978//UDP-glucose 4-epimerase activity	GO:0009103//lipopolysaccharide biosynthetic process	--
MSTRG.1758	130	82	149	1	0	0	4.79	3.06	6.23	0.03	0	0	4.69333	0.01	-8.87447	4.22301e-11	2.31832e-09	SLC2A8	XP_044767024.1 facilitated trehalose transporter Tret1-like [Coccinella septempunctata]	-	-	-	-	GO:0000315//organellar large ribosomal subunit;GO:0005887//integral component of plasma membrane;GO:0016021//integral component of membrane;GO:0022625//cytosolic large ribosomal subunit	GO:0003735//structural constituent of ribosome;GO:0015295//solute:proton symporter activity;GO:0022857//transmembrane transporter activity;GO:0042910//xenobiotic transmembrane transporter activity;GO:0051119//sugar transmembrane transporter activity	GO:0006412//translation;GO:0006810//transport;GO:0008643//carbohydrate transport;GO:0042908//xenobiotic transport;GO:0055085//transmembrane transport	--
evm.TU.Chr4.1336	791	1002	896	354	310	137	53.96	65.2	65.44	20.91	17.64	10.42	61.5333	16.3233	-1.91443	4.35527e-11	2.38304e-09	mov10b.1	KAG5889286.1 hypothetical protein JTB14_007047 [Gonioctena quinquepunctata]	-	-	-	-	GO:0000932//P-body;GO:0005575//cellular_component;GO:0005622//intracellular anatomical structure;GO:0005737//cytoplasm;GO:0005829//cytosol;GO:0009338//exodeoxyribonuclease V complex;GO:0032991//protein-containing complex;GO:0035770//ribonucleoprotein granule;GO:0036464//cytoplasmic ribonucleoprotein granule;GO:0043226//organelle;GO:0043228//non-membrane-bounded organelle;GO:0043229//intracellular…	GO:0000166//nucleotide binding;GO:0003674//molecular_function;GO:0003676//nucleic acid binding;GO:0003677//DNA binding;GO:0003678//DNA helicase activity;GO:0003723//RNA binding;GO:0003824//catalytic activity;GO:0003924//GTPase activity;GO:0004176//ATP-dependent peptidase activity;GO:0004386//helicase activity;GO:0005047//signal recognition particle binding;GO:0005488//binding;GO:0005524//ATP bind…	GO:0000723//telomere maintenance;GO:0002682//regulation of immune system process;GO:0006139//nucleobase-containing compound metabolic process;GO:0006281//DNA repair;GO:0006310//DNA recombination;GO:0006351//transcription, DNA-templated;GO:0006355//regulation of transcription, DNA-templated;GO:0006379//mRNA cleavage;GO:0006508//proteolysis;GO:0006725//cellular aromatic compound metabolic process;G…	--
evm.TU.Chr3.482	49	14	39	4238	3911	447	4.17	1.14	3.55	311.93	277.42	42.35	2.95333	210.567	6.15579	4.67797e-11	2.55119e-09	CPA1	XP_044759433.1 carboxypeptidase B-like isoform X1 [Coccinella septempunctata]	Organismal Systems;Organismal Systems	Digestive system;Digestive system	ko04972//Pancreatic secretion;ko04974//Protein digestion and absorption	K01298;K01298	-	GO:0004181//metallocarboxypeptidase activity;GO:0008270//zinc ion binding	GO:0006508//proteolysis	--
MSTRG.13661	9	14	20	4614	2529	165	0.16	0.23	0.38	70.09	37.03	3.23	0.256667	36.7833	7.16301	4.7819e-11	2.59932e-09	--	XP_044761534.1 uncharacterized protein LOC123318843 [Coccinella septempunctata]	-	-	-	-	GO:0005575//cellular_component;GO:0005886//plasma membrane;GO:0016020//membrane;GO:0016021//integral component of membrane;GO:0016324//apical plasma membrane;GO:0031224//intrinsic component of membrane;GO:0045177//apical part of cell;GO:0071944//cell periphery;GO:0098590//plasma membrane region	GO:0003674//molecular_function;GO:0005198//structural molecule activity;GO:0005214//structural constituent of chitin-based cuticle;GO:0005515//protein binding;GO:0042302//structural constituent of cuticle	GO:0000902//cell morphogenesis;GO:0000904//cell morphogenesis involved in differentiation;GO:0002009//morphogenesis of an epithelium;GO:0002064//epithelial cell development;GO:0002165//instar larval or pupal development;GO:0003002//regionalization;GO:0003382//epithelial cell morphogenesis;GO:0003383//apical constriction;GO:0006928//movement of cell or subcellular component;GO:0006996//organelle o…	--
MSTRG.16403	650	2733	776	0	0	3	49.63	199.03	63.43	0	0	0.26	104.03	0.0866667	-10.2292	5.10128e-11	2.76386e-09	LCP1	XP_044758256.1 procathepsin L-like [Coccinella septempunctata]	Cellular Processes;Human Diseases;Cellular Processes;Cellular Processes;Human Diseases;Cellular Processes;Organismal Systems;Human Diseases	Transport and catabolism;Cancer: overview;Transport and catabolism;Transport and catabolism;Cardiovascular disease;Cell growth and death;Immune system;Immune disease	ko04142//Lysosome;ko05205//Proteoglycans in cancer;ko04140//Autophagy - animal;ko04145//Phagosome;ko05418//Fluid shear stress and atherosclerosis;ko04210//Apoptosis;ko04612//Antigen processing and presentation;ko05323//Rheumatoid arthritis	K01365;K01365;K01365;K01365;K01365;K01365;K01365;K01365	-	GO:0008234//cysteine-type peptidase activity	GO:0006508//proteolysis	--
MSTRG.15487	48	47	10	6347	1348	3776	3.2	2.99	0.69	365.93	74.89	280.24	2.29333	240.353	6.71157	5.83447e-11	3.1508e-09	--	XP_044751255.1 uncharacterized protein LOC123311406 [Coccinella septempunctata]	-	-	-	-	GO:0016021//integral component of membrane	GO:0042925//benzoate transmembrane transporter activity	GO:0042919//benzoate transport	--
MSTRG.2293	49	28	29	397	558	289	4.1	2.23	2.6	28.88	39.1	27.04	2.97667	31.6733	3.4115	6.04672e-11	3.25482e-09	--	XP_045469206.1 transcription factor ETV6 [Harmonia axyridis]	Environmental Information Processing	Signal transduction	ko04013//MAPK signaling pathway - fly	K20232	GO:0005575//cellular_component;GO:0005622//intracellular anatomical structure;GO:0005634//nucleus;GO:0016020//membrane;GO:0043226//organelle;GO:0043227//membrane-bounded organelle;GO:0043229//intracellular organelle;GO:0043231//intracellular membrane-bounded organelle	GO:0000981//DNA-binding transcription factor activity, RNA polymerase II-specific;GO:0003674//molecular_function;GO:0003676//nucleic acid binding;GO:0003677//DNA binding;GO:0003700//DNA-binding transcription factor activity;GO:0005488//binding;GO:0005515//protein binding;GO:0008083//growth factor activity;GO:0043565//sequence-specific DNA binding;GO:0097159//organic cyclic compound binding;GO:014…	GO:0000122//negative regulation of transcription by RNA polymerase II;GO:0006355//regulation of transcription, DNA-templated;GO:0006357//regulation of transcription by RNA polymerase II;GO:0006810//transport;GO:0006913//nucleocytoplasmic transport;GO:0007275//multicellular organism development;GO:0007389//pattern specification process;GO:0007399//nervous system development;GO:0007423//sensory org…	--
MSTRG.1828	10	20	24	466	266	141	0.41	0.78	1.05	16.43	9.04	6.4	0.746667	10.6233	3.83063	6.25355e-11	3.34801e-09	nxn	XP_044764176.1 nucleoredoxin-like [Coccinella septempunctata]	-	-	-	-	GO:0005575//cellular_component;GO:0005622//intracellular anatomical structure;GO:0005634//nucleus;GO:0005737//cytoplasm;GO:0005829//cytosol;GO:0043226//organelle;GO:0043227//membrane-bounded organelle;GO:0043229//intracellular organelle;GO:0043231//intracellular membrane-bounded organelle	GO:0003674//molecular_function;GO:0003756//protein disulfide isomerase activity;GO:0003824//catalytic activity;GO:0004791//thioredoxin-disulfide reductase activity;GO:0015036//disulfide oxidoreductase activity;GO:0016209//antioxidant activity;GO:0016491//oxidoreductase activity;GO:0016651//oxidoreductase activity, acting on NAD(P)H;GO:0016667//oxidoreductase activity, acting on a sulfur group of …	GO:0006457//protein folding;GO:0007154//cell communication;GO:0007165//signal transduction;GO:0007166//cell surface receptor signaling pathway;GO:0007267//cell-cell signaling;GO:0007275//multicellular organism development;GO:0008150//biological_process;GO:0008152//metabolic process;GO:0009636//response to toxic substance;GO:0009892//negative regulation of metabolic process;GO:0009966//regulation …	--
MSTRG.6579	236	248	435	6	0	5	18.97	19.01	37.39	0.42	0	0.45	25.1233	0.29	-6.43683	6.26023e-11	3.34801e-09	--	CAH0555902.1 unnamed protein product [Brassicogethes aeneus]	-	-	-	-	-	-	-	--
evm.TU.Chr9.1593	1	0	1	1316	156	447	0.06	0	0.07	73.94	8.45	32.33	0.0433333	38.24	9.78539	6.3161e-11	3.36703e-09	--	XP_045469384.1 proline-rich protein 4-like [Harmonia axyridis]	-	-	-	-	-	-	-	--
MSTRG.13636	557	1202	597	49	15	32	21.02	43.28	24.12	1.6	0.47	1.35	29.4733	1.14	-4.6923	6.37554e-11	3.38783e-09	CYP4C1	XP_031330392.1 cytochrome P450 4C1-like [Photinus pyralis]	-	-	-	-	-	GO:0005506//iron ion binding;GO:0016705//oxidoreductase activity, acting on paired donors, with incorporation or reduction of molecular oxygen;GO:0020037//heme binding	-	--
MSTRG.15771	56	30	74	1183	833	1325	0.76	0.39	1.08	13.96	9.47	20.12	0.743333	14.5167	4.28756	6.41167e-11	3.39614e-09	--	XP_045472564.1 uncharacterized protein LOC123679177 [Harmonia axyridis]	-	-	-	-	-	GO:0005515//protein binding	-	--
evm.TU.Chr9.2290	8749	6722	29448	835	476	597	289.58	212.23	1043.48	23.93	13.15	22.02	515.097	19.7	-4.70858	7.27945e-11	3.8435e-09	Serpinb6	XP_023311466.1 uncharacterized protein LOC108907184 [Anoplophora glabripennis]	-	-	-	-	-	GO:0005085//guanyl-nucleotide exchange factor activity;GO:0010333//terpene synthase activity;GO:0016829//lyase activity	-	--
evm.TU.Chr2.1461	8117	6521	8110	50	46	0	320.2	245.37	342.5	1.71	1.51	0	302.69	1.07333	-8.1396	7.86284e-11	4.13835e-09	--	XP_044748719.1 uncharacterized protein LOC123309594 [Coccinella septempunctata]	-	-	-	-	-	-	-	--
MSTRG.19424	7320	9036	7	3	1	1	362.14	426.41	0.37	0.13	0.04	0.06	262.973	0.0766667	-11.744	8.0959e-11	4.24753e-09	--	XP_044745926.1 uncharacterized protein LOC123307610 isoform X1 [Coccinella septempunctata]	-	-	-	-	-	-	-	--
MSTRG.19292	112	52	91	0	0	0	12.61	5.59	10.97	0	0	0	9.72333	0.001	-13.2472	8.69052e-11	4.54511e-09	APOD	XP_012255906.1 apolipoprotein D-like [Athalia rosae]	-	-	-	-	GO:0005575//cellular_component;GO:0005576//extracellular region;GO:0005615//extracellular space	GO:0003674//molecular_function;GO:0005488//binding;GO:0031409//pigment binding	GO:0006950//response to stress;GO:0006979//response to oxidative stress;GO:0007275//multicellular organism development;GO:0007568//aging;GO:0008150//biological_process;GO:0008340//determination of adult lifespan;GO:0010259//multicellular organism aging;GO:0030682//mitigation of host defenses by symbiont;GO:0032501//multicellular organismal process;GO:0032502//developmental process;GO:0033500//car…	--
evm.TU.Chr1.1287	210	229	158	1759	1675	1292	27.7	28.82	22.32	200.92	184.38	189.96	26.28	191.753	2.86721	8.85332e-11	4.6157e-09	Lam	XP_044763189.1 lamin Dm0-like isoform X2 [Coccinella septempunctata]	Cellular Processes;Cellular Processes	Cell growth and death;Cell growth and death	ko04210//Apoptosis;ko04214//Apoptosis - fly	K07611;K07611	GO:0005575//cellular_component;GO:0005622//intracellular anatomical structure;GO:0005634//nucleus;GO:0005635//nuclear envelope;GO:0005637//nuclear inner membrane;GO:0005638//lamin filament;GO:0005652//nuclear lamina;GO:0005856//cytoskeleton;GO:0005882//intermediate filament;GO:0012505//endomembrane system;GO:0016020//membrane;GO:0019866//organelle inner membrane;GO:0031090//organelle membrane;GO:…	GO:0003674//molecular_function;GO:0004144//diacylglycerol O-acyltransferase activity;GO:0005198//structural molecule activity;GO:0005488//binding;GO:0005515//protein binding;GO:0005524//ATP binding;GO:0042393//histone binding;GO:0042802//identical protein binding	GO:0000003//reproduction;GO:0003006//developmental process involved in reproduction;GO:0006260//DNA replication;GO:0006606//protein import into nucleus;GO:0006810//transport;GO:0006886//intracellular protein transport;GO:0006928//movement of cell or subcellular component;GO:0006996//organelle organization;GO:0006997//nucleus organization;GO:0007017//microtubule-based process;GO:0007018//microtubu…	--
MSTRG.17934	4	4	14	152	168	106	0.16	0.16	0.62	5.42	5.77	4.86	0.313333	5.35	4.09377	9.0873e-11	4.72283e-09	--	CAH1377891.1 unnamed protein product [Tenebrio molitor]	-	-	-	-	GO:0005634//nucleus	GO:0008270//zinc ion binding	-	--
MSTRG.18820	3342	4861	7045	0	0	7	507.99	704.8	1146.43	0	0	1.19	786.407	0.396667	-10.9531	9.51307e-11	4.92866e-09	EbpIII	XP_044745568.1 ejaculatory bulb-specific protein 3-like isoform X1 [Coccinella septempunctata]	-	-	-	-	GO:0005575//cellular_component;GO:0005576//extracellular region	GO:0016787//hydrolase activity	GO:0000003//reproduction;GO:0006323//DNA packaging;GO:0007275//multicellular organism development;GO:0007552//metamorphosis;GO:0007610//behavior;GO:0008150//biological_process;GO:0009605//response to external stimulus;GO:0009607//response to biotic stimulus;GO:0009615//response to virus;GO:0019098//reproductive behavior;GO:0022414//reproductive process;GO:0032501//multicellular organismal process…	--
MSTRG.18490	19769	22725	21	11	6	9	299.95	328.9	0.34	0.14	0.08	0.15	209.73	0.123333	-10.7318	9.90666e-11	5.11659e-09	--	XP_045468528.1 uncharacterized protein LOC123676580 [Harmonia axyridis]	-	-	-	-	-	-	-	--
MSTRG.3511	3135	3062	14798	282	143	194	229.34	213.67	1159.02	17.86	8.73	15.82	534.01	14.1367	-5.23935	1.0003e-10	5.15028e-09	--	XP_044746351.1 uncharacterized protein LOC123307920 isoform X1 [Coccinella septempunctata]	-	-	-	-	GO:0019028//viral capsid;GO:0019031//viral envelope	GO:0005198//structural molecule activity	-	--
MSTRG.1822	29138	27981	16	16	9	7	349.53	320.19	0.21	0.17	0.09	0.09	223.31	0.116667	-10.9024	1.00622e-10	5.16476e-09	--	XP_045466556.1 uncharacterized protein LOC123675254 [Harmonia axyridis]	-	-	-	-	-	-	-	--
MSTRG.3482	1	0	1	2095	742	94	0.03	0	0.04	59.43	20.28	3.43	0.0233333	27.7133	10.214	1.03848e-10	5.31389e-09	--	XP_044745296.1 uncharacterized protein LOC123307143 [Coccinella septempunctata]	-	-	-	-	-	-	-	--
MSTRG.15840	3471	3571	35	2	4	4	43.59	42.78	0.47	0.02	0.04	0.06	28.9467	0.04	-9.49918	1.04787e-10	5.34544e-09	Cfap47	XP_044750414.1 cilia- and flagella-associated protein 47-like [Coccinella septempunctata]	-	-	-	-	-	GO:0005515//protein binding	-	--
evm.TU.Chr4.552	192	177	568	0	0	2	10.09	8.88	31.97	0	0	0.12	16.98	0.04	-8.72962	1.07252e-10	5.45438e-09	--	GFX22096.1 DUF4817 domain-containing protein [Trichonephila clavipes]	Metabolism;Cellular Processes;Metabolism	Global and overview maps;Transport and catabolism;Metabolism of cofactors and vitamins	ko01100//Metabolic pathways;ko04142//Lysosome;ko00740//Riboflavin metabolism	K14410;K14410;K14410	-	-	-	--
evm.TU.Chr8.1888	161	313	191	7	16	14	15.91	29.51	20.21	0.6	1.32	1.54	21.8767	1.15333	-4.24551	1.20726e-10	6.12083e-09	pinta	XP_044754739.1 retinol-binding protein pinta-like [Coccinella septempunctata]	-	-	-	-	-	GO:0003674//molecular_function;GO:0005488//binding;GO:0005501//retinoid binding;GO:0008289//lipid binding;GO:0019840//isoprenoid binding	GO:0006726//eye pigment biosynthetic process;GO:0006807//nitrogen compound metabolic process;GO:0007154//cell communication;GO:0007165//signal transduction;GO:0007602//phototransduction;GO:0008150//biological_process;GO:0008152//metabolic process;GO:0009058//biosynthetic process;GO:0009059//macromolecule biosynthetic process;GO:0009314//response to radiation;GO:0009416//response to light stimulus…	--
evm.TU.Chr9.1950	50	42	58	2	1	1	3.56	2.85	4.42	0.12	0.06	0.08	3.61	0.0866667	-5.38038	1.26457e-10	6.39185e-09	LST	GFV03961.1 DUF4817 domain-containing protein [Trichonephila clavipes]	-	-	-	-	-	GO:0008146//sulfotransferase activity	-	--
MSTRG.21844	4594	5563	8	1	2	1	91.45	105.63	0.17	0.02	0.03	0.02	65.75	0.0233333	-11.4604	1.35399e-10	6.82303e-09	Cfap61	XP_044753206.1 cilia- and flagella-associated protein 61-like isoform X1 [Coccinella septempunctata]	-	-	-	-	GO:0005575//cellular_component;GO:0005622//intracellular anatomical structure;GO:0005737//cytoplasm;GO:0005856//cytoskeleton;GO:0005929//cilium;GO:0005930//axoneme;GO:0031514//motile cilium;GO:0032838//plasma membrane bounded cell projection cytoplasm;GO:0042995//cell projection;GO:0043226//organelle;GO:0043228//non-membrane-bounded organelle;GO:0043229//intracellular organelle;GO:0043232//intrac…	GO:0016152//mercury (II) reductase activity;GO:0016491//oxidoreductase activity	GO:0003341//cilium movement;GO:0006928//movement of cell or subcellular component;GO:0006996//organelle organization;GO:0007017//microtubule-based process;GO:0007018//microtubule-based movement;GO:0008150//biological_process;GO:0009987//cellular process;GO:0016043//cellular component organization;GO:0030030//cell projection organization;GO:0044782//cilium organization;GO:0046689//response to merc…	--
MSTRG.18071	41	16	26	918	429	549	0.56	0.21	0.38	10.82	4.87	8.33	0.383333	8.00667	4.38453	1.36333e-10	6.8493e-09	CHRNA7	XP_044765672.1 neuronal acetylcholine receptor subunit alpha-7 [Coccinella septempunctata]	-	-	-	-	GO:0016021//integral component of membrane	GO:0005230//extracellular ligand-gated ion channel activity	GO:0006811//ion transport	--
MSTRG.11577	46909	52498	1	1	6	3	1598.67	1706.61	0.04	0.03	0.17	0.11	1101.77	0.103333	-13.3802	1.53496e-10	7.68826e-09	--	XP_045478294.1 proteoglycan 4-like [Harmonia axyridis]	-	-	-	-	-	-	-	--
MSTRG.17427	30	29	35	5970	2954	282	2.24	2.06	2.79	385.16	183.67	23.42	2.36333	197.417	6.38428	1.62683e-10	8.12386e-09	--	XP_044765116.1 uncharacterized protein LOC123321527 isoform X1 [Coccinella septempunctata]	-	-	-	-	-	-	GO:0002009//morphogenesis of an epithelium;GO:0002165//instar larval or pupal development;GO:0007275//multicellular organism development;GO:0007444//imaginal disc development;GO:0007472//wing disc morphogenesis;GO:0007476//imaginal disc-derived wing morphogenesis;GO:0007552//metamorphosis;GO:0007560//imaginal disc morphogenesis;GO:0008150//biological_process;GO:0009653//anatomical structure morph…	--
MSTRG.3223	9	20	10	186	207	134	0.72	1.52	0.85	12.76	13.65	11.82	1.03	12.7433	3.62903	1.77469e-10	8.83561e-09	--	-	-	-	-	-	GO:0019031//viral envelope	-	-	--
evm.TU.Chr11.387	26752	35085	4	0	3	1	1216.61	1521.96	0.19	0	0.11	0.05	912.92	0.0533333	-14.0632	1.83323e-10	9.09971e-09	--	XP_044766479.1 uncharacterized protein LOC123322595 [Coccinella septempunctata]	-	-	-	-	-	GO:0008017//microtubule binding	-	--
evm.TU.Chr1.3535	332	350	545	98	50	24	6.59	6.62	11.57	1.68	0.83	0.53	8.26	1.01333	-3.02703	1.84615e-10	9.13653e-09	Ankib1	XP_044747423.1 ankyrin repeat and IBR domain-containing protein 1-like [Coccinella septempunctata]	-	-	-	-	GO:0000151//ubiquitin ligase complex;GO:0005575//cellular_component;GO:0005622//intracellular anatomical structure;GO:0005737//cytoplasm;GO:0032991//protein-containing complex;GO:1902494//catalytic complex;GO:1990234//transferase complex	GO:0003674//molecular_function;GO:0003824//catalytic activity;GO:0004842//ubiquitin-protein transferase activity;GO:0005488//binding;GO:0005515//protein binding;GO:0016740//transferase activity;GO:0019787//ubiquitin-like protein transferase activity;GO:0019899//enzyme binding;GO:0031624//ubiquitin conjugating enzyme binding;GO:0043167//ion binding;GO:0043169//cation binding;GO:0044390//ubiquitin-…	GO:0000209//protein polyubiquitination;GO:0006464//cellular protein modification process;GO:0006807//nitrogen compound metabolic process;GO:0008150//biological_process;GO:0008152//metabolic process;GO:0009893//positive regulation of metabolic process;GO:0009894//regulation of catabolic process;GO:0009896//positive regulation of catabolic process;GO:0009987//cellular process;GO:0010604//positive r…	--
MSTRG.17260	233	215	198	1373	1176	696	11.19	9.85	10.18	57.09	47.13	37.25	10.4067	47.1567	2.17995	1.89355e-10	9.34318e-09	GlcAT-P	XP_044764782.1 galactosylgalactosylxylosylprotein 3-beta-glucuronosyltransferase P isoform X2 [Coccinella septempunctata]	Metabolism	Glycan biosynthesis and metabolism	ko00514//Other types of O-glycan biosynthesis	K23840	GO:0000139//Golgi membrane;GO:0005575//cellular_component;GO:0005622//intracellular anatomical structure;GO:0005737//cytoplasm;GO:0005794//Golgi apparatus;GO:0012505//endomembrane system;GO:0016020//membrane;GO:0031090//organelle membrane;GO:0031984//organelle subcompartment;GO:0043226//organelle;GO:0043227//membrane-bounded organelle;GO:0043229//intracellular organelle;GO:0043231//intracellular …	GO:0003674//molecular_function;GO:0003824//catalytic activity;GO:0008194//UDP-glycosyltransferase activity;GO:0015018//galactosylgalactosylxylosylprotein 3-beta-glucuronosyltransferase activity;GO:0015020//glucuronosyltransferase activity;GO:0016740//transferase activity;GO:0016757//glycosyltransferase activity;GO:0016758//hexosyltransferase activity;GO:0046987//N-acetyllactosamine beta-1,3-glucu…	GO:0005975//carbohydrate metabolic process;GO:0006022//aminoglycan metabolic process;GO:0006029//proteoglycan metabolic process;GO:0006082//organic acid metabolic process;GO:0006629//lipid metabolic process;GO:0006643//membrane lipid metabolic process;GO:0006664//glycolipid metabolic process;GO:0006665//sphingolipid metabolic process;GO:0006687//glycosphingolipid metabolic process;GO:0006688//gly…	--
MSTRG.19191	66	65	68	1	0	2	2.5	2.34	2.75	0.03	0	0.08	2.53	0.0366667	-6.10852	1.98774e-10	9.77885e-09	Tret1	XP_044763230.1 facilitated trehalose transporter Tret1-like [Coccinella septempunctata]	-	-	-	-	GO:0005887//integral component of plasma membrane;GO:0016021//integral component of membrane	GO:0015295//solute:proton symporter activity;GO:0015514//nitrite efflux transmembrane transporter activity;GO:0022857//transmembrane transporter activity;GO:0042910//xenobiotic transmembrane transporter activity;GO:0051119//sugar transmembrane transporter activity	GO:0006810//transport;GO:0008643//carbohydrate transport;GO:0015707//nitrite transport;GO:0042908//xenobiotic transport;GO:0055085//transmembrane transport	--
evm.TU.Chr10.1677	336	231	300	49	22	9	19.42	12.73	18.56	2.45	1.06	0.58	16.9033	1.36333	-3.6321	2.15662e-10	1.05783e-08	--	XP_044745216.1 fas-binding factor 1 [Coccinella septempunctata]	-	-	-	-	-	-	-	--
MSTRG.15768	144	171	197	3904	1729	993	1.66	1.87	2.44	37.07	15.14	12.72	1.99	21.6433	3.44308	2.18766e-10	1.06989e-08	LAMA2	XP_044750495.1 laminin subunit alpha-1 [Coccinella septempunctata]	Human Diseases;Human Diseases;Environmental Information Processing;Cellular Processes;Human Diseases;Human Diseases;Human Diseases;Human Diseases;Human Diseases;Environmental Information Processing;Human Diseases;Human Diseases	Cancer: overview;Infectious disease: viral;Signal transduction;Cellular community - eukaryotes;Cardiovascular disease;Infectious disease: parasitic;Cardiovascular disease;Cancer: specific types;Infectious disease: parasitic;Signaling molecules and interaction;Cardiovascular disease;Cardiovascular disease	ko05200//Pathways in cancer;ko05165//Human papillomavirus infection;ko04151//PI3K-Akt signaling pathway;ko04510//Focal adhesion;ko05414//Dilated cardiomyopathy;ko05146//Amoebiasis;ko05410//Hypertrophic cardiomyopathy;ko05222//Small cell lung cancer;ko05145//Toxoplasmosis;ko04512//ECM-receptor interaction;ko05412//Arrhythmogenic right ventricular cardiomyopathy;ko05416//Viral myocarditis	K05637;K05637;K05637;K05637;K05637;K05637;K05637;K05637;K05637;K05637;K05637;K05637	GO:0005575//cellular_component;GO:0005576//extracellular region;GO:0005604//basement membrane;GO:0031012//extracellular matrix;GO:0062023//collagen-containing extracellular matrix	GO:0005096//GTPase activator activity;GO:0005102//signaling receptor binding;GO:0005524//ATP binding	GO:0000003//reproduction;GO:0003006//developmental process involved in reproduction;GO:0007059//chromosome segregation;GO:0007155//cell adhesion;GO:0007275//multicellular organism development;GO:0007498//mesoderm development;GO:0007502//digestive tract mesoderm development;GO:0007548//sex differentiation;GO:0008150//biological_process;GO:0008406//gonad development;GO:0009888//tissue development;G…	--
evm.TU.Chr2.82	17580	23182	4	1	1	4	1719.19	2162.43	0.42	0.08	0.08	0.44	1294.01	0.2	-12.6596	2.22877e-10	1.08679e-08	--	XP_044748309.1 uncharacterized protein LOC123309322 [Coccinella septempunctata]	-	-	-	-	GO:0000786//nucleosome	GO:0003677//DNA binding	GO:0006334//nucleosome assembly	--
MSTRG.18818	98	52	65	0	0	0	16.22	8.21	11.52	0	0	0	11.9833	0.001	-13.5487	2.36696e-10	1.15079e-08	EbpIII	XP_044746306.1 ejaculatory bulb-specific protein 3-like [Coccinella septempunctata]	-	-	-	-	-	-	-	--
MSTRG.12203	187	237	61	0	0	0	34.03	39.75	12.65	0	0	0	28.81	0.001	-14.8143	2.4309e-10	1.17842e-08	--	-	-	-	-	-	-	-	-	--
MSTRG.5404	48211	47571	6	2	0	0	2594.73	2442.17	0.35	0.09	0	0	1679.08	0.03	-15.7724	2.50607e-10	1.21132e-08	--	XP_044753865.1 keratin-associated protein 5-1-like [Coccinella septempunctata]	-	-	-	-	-	-	-	--
MSTRG.8616	931	909	1145	329	357	275	34.94	32.54	46	10.69	11.18	11.5	37.8267	11.1233	-1.76581	2.60025e-10	1.24889e-08	VPS33	XP_045466056.1 vacuolar protein sorting-associated protein 33B isoform X1 [Harmonia axyridis]	-	-	-	-	GO:0000323//lytic vacuole;GO:0005575//cellular_component;GO:0005622//intracellular anatomical structure;GO:0005737//cytoplasm;GO:0005764//lysosome;GO:0005765//lysosomal membrane;GO:0005768//endosome;GO:0005769//early endosome;GO:0005770//late endosome;GO:0005773//vacuole;GO:0005774//vacuolar membrane;GO:0005794//Golgi apparatus;GO:0010008//endosome membrane;GO:0012505//endomembrane system;GO:0016…	GO:0000149//SNARE binding;GO:0003674//molecular_function;GO:0005488//binding;GO:0005515//protein binding;GO:0019905//syntaxin binding;GO:0030492//hemoglobin binding	GO:0000003//reproduction;GO:0000226//microtubule cytoskeleton organization;GO:0000278//mitotic cell cycle;GO:0000280//nuclear division;GO:0001501//skeletal system development;GO:0001889//liver development;GO:0002376//immune system process;GO:0002520//immune system development;GO:0006457//protein folding;GO:0006464//cellular protein modification process;GO:0006807//nitrogen compound metabolic proc…	--
MSTRG.4008	21	26	47	970	1652	230	0.57	0.68	1.37	22.89	37.56	6.99	0.873333	22.48	4.68597	2.60497e-10	1.24889e-08	--	XP_044745534.1 uncharacterized protein LOC123307338 [Coccinella septempunctata]	-	-	-	-	GO:0016020//membrane	-	-	--
evm.TU.Chr7.1636	20	10	13	305	357	101	7.33	3.49	5.1	96.76	109.14	41.24	5.30667	82.38	3.95642	2.6064e-10	1.24889e-08	--	XP_044747618.1 leucine-rich repeat-containing protein 15-like [Coccinella septempunctata]	-	-	-	-	-	GO:0005515//protein binding;GO:0016616//oxidoreductase activity, acting on the CH-OH group of donors, NAD or NADP as acceptor;GO:0051287//NAD binding	-	--
MSTRG.3842	678	793	556	124	100	102	36.51	40.74	32.06	5.78	4.49	6.12	36.4367	5.46333	-2.73754	2.61963e-10	1.25161e-08	--	XP_045466640.1 lysozyme-like [Harmonia axyridis]	-	-	-	-	GO:0005575//cellular_component;GO:0005576//extracellular region;GO:0005615//extracellular space	GO:0003674//molecular_function;GO:0003796//lysozyme activity;GO:0003824//catalytic activity;GO:0004553//hydrolase activity, hydrolyzing O-glycosyl compounds;GO:0016787//hydrolase activity;GO:0016798//hydrolase activity, acting on glycosyl bonds;GO:0061783//peptidoglycan muralytic activity	GO:0006950//response to stress;GO:0006952//defense response;GO:0008150//biological_process;GO:0008152//metabolic process;GO:0009056//catabolic process;GO:0009605//response to external stimulus;GO:0009607//response to biotic stimulus;GO:0009617//response to bacterium;GO:0009987//cellular process;GO:0016998//cell wall macromolecule catabolic process;GO:0042742//defense response to bacterium;GO:0043…	--
MSTRG.10294	604	633	793	4021	3530	1554	6.74	6.78	9.54	40.86	34.98	19.92	7.68667	31.92	2.05403	2.69621e-10	1.28165e-08	PALS1	XP_045478814.1 protein PALS1 isoform X3 [Harmonia axyridis]	Human Diseases;Cellular Processes;Environmental Information Processing;Environmental Information Processing	Infectious disease: viral;Cellular community - eukaryotes;Signal transduction;Signal transduction	ko05165//Human papillomavirus infection;ko04530//Tight junction;ko04390//Hippo signaling pathway;ko04391//Hippo signaling pathway - fly	K06091;K06091;K06091;K06091	GO:0001917//photoreceptor inner segment;GO:0005575//cellular_component;GO:0005622//intracellular anatomical structure;GO:0005634//nucleus;GO:0005737//cytoplasm;GO:0005886//plasma membrane;GO:0005911//cell-cell junction;GO:0005912//adherens junction;GO:0005918//septate junction;GO:0005923//bicellular tight junction;GO:0005938//cell cortex;GO:0012505//endomembrane system;GO:0016020//membrane;GO:001…	GO:0003674//molecular_function;GO:0003824//catalytic activity;GO:0004385//guanylate kinase activity;GO:0005488//binding;GO:0005515//protein binding;GO:0016301//kinase activity;GO:0016740//transferase activity;GO:0016772//transferase activity, transferring phosphorus-containing groups;GO:0016776//phosphotransferase activity, phosphate group as acceptor;GO:0019205//nucleobase-containing compound ki…	GO:0001654//eye development;GO:0001667//ameboidal-type cell migration;GO:0001738//morphogenesis of a polarized epithelium;GO:0001838//embryonic epithelial tube formation;GO:0001841//neural tube formation;GO:0002009//morphogenesis of an epithelium;GO:0002011//morphogenesis of an epithelial sheet;GO:0003007//heart morphogenesis;GO:0006139//nucleobase-containing compound metabolic process;GO:0006163…	--
MSTRG.20298	230	148	135	0	0	2	17.26	10.59	10.85	0	0	0.17	12.9	0.0566667	-7.83066	2.69796e-10	1.28165e-08	Ttpa	XP_044745708.1 alpha-tocopherol transfer protein-like [Coccinella septempunctata]	-	-	-	-	-	-	-	--
MSTRG.8636	138	131	85	2	0	3	9.7	8.78	6.39	0.12	0	0.23	8.29	0.116667	-6.15091	3.06043e-10	1.44968e-08	--	XP_044749290.1 major facilitator superfamily domain-containing protein 6-like isoform X2 [Coccinella septempunctata]	-	-	-	-	GO:0016020//membrane;GO:0016021//integral component of membrane	GO:0005337//nucleoside transmembrane transporter activity;GO:0005351//carbohydrate:proton symporter activity;GO:0022857//transmembrane transporter activity	GO:0008643//carbohydrate transport;GO:0015858//nucleoside transport;GO:0055085//transmembrane transport	--
MSTRG.2955	816	630	527	27	80	12	107.65	79.28	74.43	3.08	8.81	1.76	87.12	4.55	-4.25907	3.23358e-10	1.52734e-08	--	XP_044745236.1 chondroitin proteoglycan-2-like isoform X2 [Coccinella septempunctata]	-	-	-	-	GO:0005575//cellular_component;GO:0005576//extracellular region	GO:0003674//molecular_function;GO:0005488//binding;GO:0008061//chitin binding;GO:0097367//carbohydrate derivative binding	GO:0006022//aminoglycan metabolic process;GO:0006030//chitin metabolic process;GO:0006040//amino sugar metabolic process;GO:0006807//nitrogen compound metabolic process;GO:0008150//biological_process;GO:0008152//metabolic process;GO:0009987//cellular process;GO:0043170//macromolecule metabolic process;GO:0044237//cellular metabolic process;GO:0071704//organic substance metabolic process;GO:190107…	--
MSTRG.16612	2	0	1	117	694	237	0.05	0	0.03	2.56	14.61	6.65	0.0266667	7.94	8.21796	3.30864e-10	1.55835e-08	sad	XP_044750639.1 cytochrome P450 315a1, mitochondrial [Coccinella septempunctata]	Metabolism	Metabolism of terpenoids and polyketides	ko00981//Insect hormone biosynthesis	K10722	GO:0005575//cellular_component;GO:0005622//intracellular anatomical structure;GO:0005737//cytoplasm;GO:0005739//mitochondrion;GO:0016021//integral component of membrane;GO:0043226//organelle;GO:0043227//membrane-bounded organelle;GO:0043229//intracellular organelle;GO:0043231//intracellular membrane-bounded organelle	GO:0003674//molecular_function;GO:0003824//catalytic activity;GO:0004497//monooxygenase activity;GO:0005488//binding;GO:0005506//iron ion binding;GO:0008395//steroid hydroxylase activity;GO:0016491//oxidoreductase activity;GO:0016705//oxidoreductase activity, acting on paired donors, with incorporation or reduction of molecular oxygen;GO:0020037//heme binding;GO:0032977//membrane insertase activi…	GO:0000902//cell morphogenesis;GO:0000904//cell morphogenesis involved in differentiation;GO:0001700//embryonic development via the syncytial blastoderm;GO:0002009//morphogenesis of an epithelium;GO:0002165//instar larval or pupal development;GO:0006066//alcohol metabolic process;GO:0006629//lipid metabolic process;GO:0006694//steroid biosynthetic process;GO:0006697//ecdysone biosynthetic process…	--
MSTRG.17708	59	48	21	4696	6066	489	2.81	2.18	1.07	193.5	240.89	25.94	2.02	153.443	6.24721	3.3409e-10	1.56797e-08	Tmprss11d	XP_044765126.1 proclotting enzyme-like [Coccinella septempunctata]	-	-	-	-	GO:0005575//cellular_component;GO:0016020//membrane;GO:0016021//integral component of membrane;GO:0031224//intrinsic component of membrane	GO:0003674//molecular_function;GO:0003824//catalytic activity;GO:0004175//endopeptidase activity;GO:0004252//serine-type endopeptidase activity;GO:0008233//peptidase activity;GO:0008236//serine-type peptidase activity;GO:0016787//hydrolase activity;GO:0017171//serine hydrolase activity;GO:0140096//catalytic activity, acting on a protein	GO:0006508//proteolysis;GO:0006807//nitrogen compound metabolic process;GO:0008150//biological_process;GO:0008152//metabolic process;GO:0019538//protein metabolic process;GO:0043170//macromolecule metabolic process;GO:0044238//primary metabolic process;GO:0071704//organic substance metabolic process;GO:1901564//organonitrogen compound metabolic process	--
evm.TU.Chr10.2028	5	4	9	188	123	54	0.35	0.27	0.68	11.47	7.23	4.24	0.433333	7.64667	4.14128	3.34799e-10	1.56797e-08	FBXL16	XP_044747351.1 F-box/LRR-repeat protein 16 [Coccinella septempunctata]	-	-	-	-	GO:0000151//ubiquitin ligase complex;GO:0005575//cellular_component;GO:0005622//intracellular anatomical structure;GO:0005737//cytoplasm;GO:0005829//cytosol;GO:0019005//SCF ubiquitin ligase complex;GO:0031461//cullin-RING ubiquitin ligase complex;GO:0032991//protein-containing complex;GO:1902494//catalytic complex;GO:1990234//transferase complex	GO:0003674//molecular_function;GO:0003824//catalytic activity;GO:0004842//ubiquitin-protein transferase activity;GO:0005515//protein binding;GO:0016740//transferase activity;GO:0019787//ubiquitin-like protein transferase activity;GO:0140096//catalytic activity, acting on a protein	GO:0000209//protein polyubiquitination;GO:0006464//cellular protein modification process;GO:0006508//proteolysis;GO:0006511//ubiquitin-dependent protein catabolic process;GO:0006807//nitrogen compound metabolic process;GO:0008150//biological_process;GO:0008152//metabolic process;GO:0009056//catabolic process;GO:0009057//macromolecule catabolic process;GO:0009987//cellular process;GO:0010498//prot…	--
MSTRG.3831	0	8	0	18068	18972	853	0	0.5	0	1034.33	1046.68	62.86	0.166667	714.623	12.066	3.73924e-10	1.74628e-08	Lipc	XP_045475633.1 phospholipase A1-like [Harmonia axyridis]	Metabolism;Organismal Systems;Metabolism;Organismal Systems	Global and overview maps;Digestive system;Lipid metabolism;Digestive system	ko01100//Metabolic pathways;ko04972//Pancreatic secretion;ko00561//Glycerolipid metabolism;ko04975//Fat digestion and absorption	K14075;K14075;K14075;K14075	-	GO:0004465//lipoprotein lipase activity;GO:0004806//triglyceride lipase activity	-	--
MSTRG.25877	3847	3293	2233	690	655	263	106.64	87.07	66.26	16.56	15.15	8.12	86.6567	13.2767	-2.70642	3.76601e-10	1.75384e-08	D12Des	XP_044760999.1 acyl-CoA Delta-9 desaturase-like [Coccinella septempunctata]	Metabolism;Organismal Systems;Environmental Information Processing;Human Diseases;Metabolism;Organismal Systems;Metabolism	Global and overview maps;Aging;Signal transduction;Endocrine and metabolic disease;Global and overview maps;Endocrine system;Lipid metabolism	ko01100//Metabolic pathways;ko04212//Longevity regulating pathway - worm;ko04152//AMPK signaling pathway;ko04936//Alcoholic liver disease;ko01212//Fatty acid metabolism;ko03320//PPAR signaling pathway;ko01040//Biosynthesis of unsaturated fatty acids	K00507;K00507;K00507;K00507;K00507;K00507;K00507	-	-	GO:0006629//lipid metabolic process	--
MSTRG.24090	42	85	62	0	0	0	2.55	4.92	4.03	0	0	0	3.83333	0.001	-11.9044	3.909e-10	1.81533e-08	SULT4A1	XP_045478224.1 sulfotransferase 1B1-like [Harmonia axyridis]	-	-	-	-	GO:0005575//cellular_component;GO:0005622//intracellular anatomical structure;GO:0005737//cytoplasm;GO:0005829//cytosol	GO:0003674//molecular_function;GO:0003824//catalytic activity;GO:0008146//sulfotransferase activity;GO:0016740//transferase activity;GO:0016782//transferase activity, transferring sulphur-containing groups	GO:0006790//sulfur compound metabolic process;GO:0006805//xenobiotic metabolic process;GO:0008150//biological_process;GO:0008152//metabolic process;GO:0008652//cellular amino acid biosynthetic process;GO:0009410//response to xenobiotic stimulus;GO:0009987//cellular process;GO:0042221//response to chemical;GO:0044237//cellular metabolic process;GO:0050896//response to stimulus;GO:0051716//cellular…	--
MSTRG.18113	379	480	506	1902	2341	1449	28.56	34.46	40.64	124.03	147.2	121.64	34.5533	130.957	1.92219	3.93438e-10	1.82202e-08	CG32590	XP_045481597.1 BLOC-1-related complex subunit 8 homolog [Harmonia axyridis]	-	-	-	-	GO:0000323//lytic vacuole;GO:0005575//cellular_component;GO:0005622//intracellular anatomical structure;GO:0005737//cytoplasm;GO:0005764//lysosome;GO:0005765//lysosomal membrane;GO:0005773//vacuole;GO:0005774//vacuolar membrane;GO:0005829//cytosol;GO:0016020//membrane;GO:0031090//organelle membrane;GO:0032991//protein-containing complex;GO:0043226//organelle;GO:0043227//membrane-bounded organelle…	GO:0003674//molecular_function;GO:0003676//nucleic acid binding;GO:0005488//binding;GO:0097159//organic cyclic compound binding;GO:1901363//heterocyclic compound binding	GO:0007275//multicellular organism development;GO:0007507//heart development;GO:0008150//biological_process;GO:0032501//multicellular organismal process;GO:0032502//developmental process;GO:0048513//animal organ development;GO:0048731//system development;GO:0048856//anatomical structure development;GO:0072359//circulatory system development	--
evm.TU.Chr9.1569	267	312	473	141	107	65	22.36	24.92	42.4	10.22	7.48	6.07	29.8933	7.92333	-1.91564	4.00495e-10	1.84953e-08	MAP3K5	XP_044758023.1 mitogen-activated protein kinase kinase kinase 15 isoform X2 [Coccinella septempunctata]	Human Diseases;Human Diseases;Human Diseases;Human Diseases;Human Diseases;Organismal Systems;Human Diseases;Genetic Information Processing;Environmental Information Processing;Environmental Information Processing;Cellular Processes;Human Diseases;Human Diseases;Human Diseases;Cellular Processes;Human Diseases;Human Diseases;Environmental Information Processing;Organismal Systems;Cellular Process…	Neurodegenerative disease;Neurodegenerative disease;Neurodegenerative disease;Neurodegenerative disease;Neurodegenerative disease;Environmental adaptation;Cancer: overview;Folding, sorting and degradation;Signal transduction;Signal transduction;Cellular community - eukaryotes;Cardiovascular disease;Neurodegenerative disease;Cardiovascular disease;Cell growth and death;Endocrine and metabolic dise…	ko05022//Pathways of neurodegeneration - multiple diseases;ko05014//Amyotrophic lateral sclerosis;ko05010//Alzheimer disease;ko05016//Huntington disease;ko05012//Parkinson disease;ko04714//Thermogenesis;ko05208//Chemical carcinogenesis - reactive oxygen species;ko04141//Protein processing in endoplasmic reticulum;ko04010//MAPK signaling pathway;ko04013//MAPK signaling pathway - fly;ko04530//Tight…	K04426;K04426;K04426;K04426;K04426;K04426;K04426;K04426;K04426;K04426;K04426;K04426;K04426;K04426;K04426;K04426;K04426;K04426;K04426;K04426;K04426;K04426	GO:0005575//cellular_component;GO:0005622//intracellular anatomical structure;GO:0005737//cytoplasm;GO:0014069//postsynaptic density;GO:0030424//axon;GO:0032279//asymmetric synapse;GO:0032838//plasma membrane bounded cell projection cytoplasm;GO:0032991//protein-containing complex;GO:0036477//somatodendritic compartment;GO:0042995//cell projection;GO:0043005//neuron projection;GO:0043025//neurona…	GO:0000166//nucleotide binding;GO:0003674//molecular_function;GO:0003824//catalytic activity;GO:0004672//protein kinase activity;GO:0004674//protein serine/threonine kinase activity;GO:0004709//MAP kinase kinase kinase activity;GO:0005488//binding;GO:0005515//protein binding;GO:0005524//ATP binding;GO:0016301//kinase activity;GO:0016740//transferase activity;GO:0016772//transferase activity, tran…	GO:0000003//reproduction;GO:0000165//MAPK cascade;GO:0001932//regulation of protein phosphorylation;GO:0001934//positive regulation of protein phosphorylation;GO:0002225//positive regulation of antimicrobial peptide production;GO:0002376//immune system process;GO:0002682//regulation of immune system process;GO:0002684//positive regulation of immune system process;GO:0002697//regulation of immune …	--
MSTRG.20608	1424	1714	1028	306	359	193	39.38	45.32	30.98	7.4	8.4	5.92	38.56	7.24	-2.41304	4.20036e-10	1.93438e-08	--	XP_045473014.1 zinc finger protein OZF-like [Harmonia axyridis]	Human Diseases	Infectious disease: viral	ko05168//Herpes simplex virus 1 infection	K09228	GO:0005634//nucleus	GO:0003677//DNA binding;GO:0008270//zinc ion binding	-	--
MSTRG.961	1	7	5	167	199	63	0.09	0.58	0.47	12.62	14.5	6.13	0.38	11.0833	4.86625	4.3448e-10	1.99536e-08	fer3	XP_044764084.1 protein Fer3-like [Coccinella septempunctata]	-	-	-	-	GO:0005575//cellular_component;GO:0005622//intracellular anatomical structure;GO:0005634//nucleus;GO:0043226//organelle;GO:0043227//membrane-bounded organelle;GO:0043229//intracellular organelle;GO:0043231//intracellular membrane-bounded organelle	GO:0000976//transcription cis-regulatory region binding;GO:0000977//RNA polymerase II transcription regulatory region sequence-specific DNA binding;GO:0000981//DNA-binding transcription factor activity, RNA polymerase II-specific;GO:0001067//transcription regulatory region nucleic acid binding;GO:0001227//DNA-binding transcription repressor activity, RNA polymerase II-specific;GO:0003674//molecul…	GO:0000122//negative regulation of transcription by RNA polymerase II;GO:0006139//nucleobase-containing compound metabolic process;GO:0006351//transcription, DNA-templated;GO:0006355//regulation of transcription, DNA-templated;GO:0006357//regulation of transcription by RNA polymerase II;GO:0006725//cellular aromatic compound metabolic process;GO:0006807//nitrogen compound metabolic process;GO:000…	--
MSTRG.23781	50	53	67	1303	1119	257	1.26	1.28	1.81	28.52	23.6	7.24	1.45	19.7867	3.7704	4.43163e-10	2.02961e-08	THBS2	XP_045468233.1 uncharacterized protein LOC123676399 [Harmonia axyridis]	-	-	-	-	GO:0005575//cellular_component;GO:0005886//plasma membrane;GO:0016020//membrane;GO:0016021//integral component of membrane;GO:0030424//axon;GO:0030426//growth cone;GO:0030427//site of polarized growth;GO:0031224//intrinsic component of membrane;GO:0042995//cell projection;GO:0043005//neuron projection;GO:0071944//cell periphery;GO:0120025//plasma membrane bounded cell projection;GO:0150034//dista…	GO:0003700//DNA-binding transcription factor activity	GO:0000902//cell morphogenesis;GO:0000904//cell morphogenesis involved in differentiation;GO:0006355//regulation of transcription, DNA-templated;GO:0006928//movement of cell or subcellular component;GO:0006935//chemotaxis;GO:0007165//signal transduction;GO:0007275//multicellular organism development;GO:0007399//nervous system development;GO:0007409//axonogenesis;GO:0007411//axon guidance;GO:00081…	--
MSTRG.14538	705	708	1130	1	0	7	92.14	88.26	158.11	0.11	0	1.02	112.837	0.376667	-8.22673	4.45376e-10	2.03413e-08	--	XP_045472039.1 glycine-rich cell wall structural protein-like [Harmonia axyridis]	-	-	-	-	-	-	-	--
MSTRG.15527	1	0	1	384	475	63	0.07	0	0.07	23.02	27.44	4.86	0.0466667	18.44	8.62623	4.5503e-10	2.07251e-08	tap	XP_044752372.1 basic helix-loop-helix neural transcription factor TAP [Coccinella septempunctata]	-	-	-	-	GO:0005575//cellular_component;GO:0005622//intracellular anatomical structure;GO:0005634//nucleus;GO:0036477//somatodendritic compartment;GO:0043025//neuronal cell body;GO:0043204//perikaryon;GO:0043226//organelle;GO:0043227//membrane-bounded organelle;GO:0043229//intracellular organelle;GO:0043231//intracellular membrane-bounded organelle;GO:0044297//cell body	GO:0000976//transcription cis-regulatory region binding;GO:0000977//RNA polymerase II transcription regulatory region sequence-specific DNA binding;GO:0000978//RNA polymerase II cis-regulatory region sequence-specific DNA binding;GO:0000981//DNA-binding transcription factor activity, RNA polymerase II-specific;GO:0000987//cis-regulatory region sequence-specific DNA binding;GO:0001067//transcripti…	GO:0000003//reproduction;GO:0000578//embryonic axis specification;GO:0001501//skeletal system development;GO:0003002//regionalization;GO:0003006//developmental process involved in reproduction;GO:0003008//system process;GO:0003012//muscle system process;GO:0006139//nucleobase-containing compound metabolic process;GO:0006351//transcription, DNA-templated;GO:0006355//regulation of transcription, DN…	--
MSTRG.25371	6789	290	2653	0	0	3	344.4	14.03	144.08	0	0	0.17	167.503	0.0566667	-11.5294	5.38688e-10	2.44683e-08	SERPINB14B	XP_044756161.1 antichymotrypsin-2-like isoform X1 [Coccinella septempunctata]	Human Diseases	Infectious disease: parasitic	ko05146//Amoebiasis	K13963	-	-	-	--
MSTRG.5032	27	11	7	11835	259	5178	1.78	0.69	0.49	674.85	14.23	380.05	0.986667	356.377	8.49662	5.66831e-10	2.56762e-08	--	KAH1008300.1 hypothetical protein HUJ05_008867 [Dendroctonus ponderosae]	-	-	-	-	GO:0005575//cellular_component;GO:0005576//extracellular region;GO:0031012//extracellular matrix	GO:0003674//molecular_function;GO:0005198//structural molecule activity;GO:0005214//structural constituent of chitin-based cuticle;GO:0042302//structural constituent of cuticle	GO:0007275//multicellular organism development;GO:0008150//biological_process;GO:0009653//anatomical structure morphogenesis;GO:0010171//body morphogenesis;GO:0032501//multicellular organismal process;GO:0032502//developmental process;GO:0040003//chitin-based cuticle development;GO:0042335//cuticle development;GO:0048856//anatomical structure development	--
evm.TU.Chr2.3298	10	12	11	163	128	57	1.02	1.17	1.2	14.41	10.9	6.48	1.13	10.5967	3.22922	5.87075e-10	2.65208e-08	RTase	XP_045476942.1 uncharacterized protein LOC123682365 [Harmonia axyridis]	-	-	-	-	-	GO:0003964//RNA-directed DNA polymerase activity;GO:0005515//protein binding	GO:0000373//Group II intron splicing	--
MSTRG.8106	48	78	54	1360	1148	311	1.07	1.71	1.32	28.91	24.26	8.58	1.36667	20.5833	3.91274	5.95424e-10	2.67598e-08	DACH1	XP_044748107.1 dachshund homolog 2 isoform X3 [Coccinella septempunctata]	-	-	-	-	GO:0005575//cellular_component;GO:0005622//intracellular anatomical structure;GO:0005634//nucleus;GO:0005654//nucleoplasm;GO:0005667//transcription regulator complex;GO:0005737//cytoplasm;GO:0031974//membrane-enclosed lumen;GO:0031981//nuclear lumen;GO:0032991//protein-containing complex;GO:0043226//organelle;GO:0043227//membrane-bounded organelle;GO:0043229//intracellular organelle;GO:0043231//i…	GO:0000981//DNA-binding transcription factor activity, RNA polymerase II-specific;GO:0001227//DNA-binding transcription repressor activity, RNA polymerase II-specific;GO:0003674//molecular_function;GO:0003676//nucleic acid binding;GO:0003677//DNA binding;GO:0003700//DNA-binding transcription factor activity;GO:0005488//binding;GO:0005515//protein binding;GO:0097159//organic cyclic compound bindin…	GO:0000003//reproduction;GO:0000122//negative regulation of transcription by RNA polymerase II;GO:0000902//cell morphogenesis;GO:0000904//cell morphogenesis involved in differentiation;GO:0001654//eye development;GO:0001708//cell fate specification;GO:0001745//compound eye morphogenesis;GO:0001751//compound eye photoreceptor cell differentiation;GO:0001754//eye photoreceptor cell differentiation;…	--
evm.TU.Chr9.2297	16231	22091	5	2	0	2	1233.61	1601.5	0.41	0.13	0	0.17	945.173	0.1	-13.2064	5.95595e-10	2.67598e-08	SERPINB3	XP_044756167.1 antichymotrypsin-2-like isoform X4 [Coccinella septempunctata]	-	-	-	-	-	GO:0005515//protein binding	-	--
evm.TU.Chr2.1279	11	8	10	112	139	53	0.99	0.69	0.97	8.75	10.46	5.33	0.883333	8.18	3.21107	6.82853e-10	3.05974e-08	slp2	XP_045479275.1 fork head domain transcription factor slp2-like [Harmonia axyridis]	Environmental Information Processing	Signal transduction	ko04068//FoxO signaling pathway	K09385	GO:0005575//cellular_component;GO:0005622//intracellular anatomical structure;GO:0005634//nucleus;GO:0043226//organelle;GO:0043227//membrane-bounded organelle;GO:0043229//intracellular organelle;GO:0043231//intracellular membrane-bounded organelle	GO:0000976//transcription cis-regulatory region binding;GO:0000981//DNA-binding transcription factor activity, RNA polymerase II-specific;GO:0001067//transcription regulatory region nucleic acid binding;GO:0003674//molecular_function;GO:0003676//nucleic acid binding;GO:0003677//DNA binding;GO:0003690//double-stranded DNA binding;GO:0003700//DNA-binding transcription factor activity;GO:0004415//hy…	GO:0000122//negative regulation of transcription by RNA polymerase II;GO:0000578//embryonic axis specification;GO:0001704//formation of primary germ layer;GO:0001707//mesoderm formation;GO:0003002//regionalization;GO:0003007//heart morphogenesis;GO:0005975//carbohydrate metabolic process;GO:0006139//nucleobase-containing compound metabolic process;GO:0006351//transcription, DNA-templated;GO:00063…	Fork_head
MSTRG.17429	753	644	1315	5577	5669	3266	37.03	30.21	69.24	237.48	232.64	179.02	45.4933	216.38	2.24984	7.03385e-10	3.13931e-08	--	XP_045482397.1 uncharacterized protein LOC123686369 isoform X2 [Harmonia axyridis]	-	-	-	-	-	GO:0003674//molecular_function;GO:0003824//catalytic activity;GO:0005488//binding;GO:0005515//protein binding;GO:0016491//oxidoreductase activity;GO:0016655//oxidoreductase activity, acting on NAD(P)H, quinone or similar compound as acceptor	GO:0001666//response to hypoxia;GO:0006950//response to stress;GO:0008150//biological_process;GO:0008152//metabolic process;GO:0009628//response to abiotic stimulus;GO:0009636//response to toxic substance;GO:0009987//cellular process;GO:0010033//response to organic substance;GO:0036293//response to decreased oxygen levels;GO:0042221//response to chemical;GO:0045471//response to ethanol;GO:0046677…	--
MSTRG.20873	19189	23373	10	9	18	3	471.61	547.94	0.26	0.19	0.37	0.08	339.937	0.213333	-10.6379	7.04398e-10	3.13931e-08	Klhl7	XP_044754523.1 uncharacterized protein LOC123313627 [Coccinella septempunctata]	-	-	-	-	-	GO:0005515//protein binding	GO:0051260//protein homooligomerization	--
MSTRG.5346	3655	5083	10	3	2	3	172.97	229.45	0.51	0.12	0.08	0.16	134.31	0.12	-10.1283	7.08448e-10	3.14889e-08	NME5	XP_044755198.1 uncharacterized protein LOC123314139 [Coccinella septempunctata]	-	-	-	-	GO:0005575//cellular_component;GO:0005622//intracellular anatomical structure;GO:0005929//cilium;GO:0031514//motile cilium;GO:0036126//sperm flagellum;GO:0042995//cell projection;GO:0043226//organelle;GO:0097729//9+2 motile cilium;GO:0120025//plasma membrane bounded cell projection	GO:0003674//molecular_function;GO:0003824//catalytic activity;GO:0004550//nucleoside diphosphate kinase activity;GO:0016301//kinase activity;GO:0016740//transferase activity;GO:0016772//transferase activity, transferring phosphorus-containing groups;GO:0016776//phosphotransferase activity, phosphate group as acceptor;GO:0019205//nucleobase-containing compound kinase activity	GO:0000003//reproduction;GO:0000302//response to reactive oxygen species;GO:0003006//developmental process involved in reproduction;GO:0003341//cilium movement;GO:0003351//epithelial cilium movement involved in extracellular fluid movement;GO:0006139//nucleobase-containing compound metabolic process;GO:0006163//purine nucleotide metabolic process;GO:0006164//purine nucleotide biosynthetic process…	--
evm.TU.Chr2.1928	469	426	626	1	0	6	32.31	27.99	46.17	0.06	0	0.46	35.49	0.173333	-7.67772	7.1599e-10	3.1739e-08	4CL3	XP_044745483.1 4-coumarate--CoA ligase 3-like [Coccinella septempunctata]	Metabolism;Metabolism	Global and overview maps;Metabolism of cofactors and vitamins	ko01100//Metabolic pathways;ko00130//Ubiquinone and other terpenoid-quinone biosynthesis	K01904;K01904	-	GO:0003987//acetate-CoA ligase activity;GO:0004043//L-aminoadipate-semialdehyde dehydrogenase activity;GO:0008668//(2,3-dihydroxybenzoyl)adenylate synthase activity;GO:0008756//o-succinylbenzoate-CoA ligase activity;GO:0030729//acetoacetate-CoA ligase activity;GO:0047473//D-alanine [D-alanyl carrier protein] ligase activity;GO:0050218//propionate-CoA ligase activity	GO:0009234//menaquinone biosynthetic process;GO:0019287//isopentenyl diphosphate biosynthetic process, mevalonate pathway;GO:0019290//siderophore biosynthetic process;GO:0019350//teichoic acid biosynthetic process;GO:0019427//acetyl-CoA biosynthetic process from acetate;GO:0019878//lysine biosynthetic process via aminoadipic acid	--
MSTRG.12103	2240	2438	1350	1	2	18	107.03	111.12	69.06	0.04	0.08	0.96	95.7367	0.36	-8.05493	7.58097e-10	3.3516e-08	LCT	XP_044744461.1 myrosinase 1-like [Coccinella septempunctata]	-	-	-	-	GO:0009341//beta-galactosidase complex	GO:0004553//hydrolase activity, hydrolyzing O-glycosyl compounds;GO:0004565//beta-galactosidase activity	GO:0005975//carbohydrate metabolic process;GO:0006012//galactose metabolic process;GO:0071704//organic substance metabolic process	--
MSTRG.22821	2399	3746	4357	44	18	107	113.02	168.34	219.75	1.79	0.71	5.62	167.037	2.70667	-5.9475	8.53319e-10	3.76255e-08	VCP	XP_045473271.1 venom serine carboxypeptidase-like [Harmonia axyridis]	-	-	-	-	-	GO:0003674//molecular_function;GO:0003824//catalytic activity;GO:0004180//carboxypeptidase activity;GO:0004185//serine-type carboxypeptidase activity;GO:0008233//peptidase activity;GO:0008236//serine-type peptidase activity;GO:0008238//exopeptidase activity;GO:0016787//hydrolase activity;GO:0017171//serine hydrolase activity;GO:0070008//serine-type exopeptidase activity;GO:0140096//catalytic acti…	GO:0006403//RNA localization;GO:0006508//proteolysis;GO:0006807//nitrogen compound metabolic process;GO:0006810//transport;GO:0008150//biological_process;GO:0008152//metabolic process;GO:0009056//catabolic process;GO:0009057//macromolecule catabolic process;GO:0009987//cellular process;GO:0015931//nucleobase-containing compound transport;GO:0019538//protein metabolic process;GO:0030163//protein c…	--
MSTRG.4489	158	76	111	1208	1685	694	25.49	11.7	19.17	168.76	226.86	124.8	18.7867	173.473	3.20693	8.6049e-10	3.7841e-08	--	-	-	-	-	-	-	-	-	--
MSTRG.11026	2089	2762	1020	165	92	21	65.38	82.47	34.16	4.46	2.41	0.75	60.67	2.54	-4.57808	8.78355e-10	3.85245e-08	SLC26A11	XP_045477388.1 sodium-independent sulfate anion transporter-like [Harmonia axyridis]	-	-	-	-	GO:0016020//membrane;GO:0016021//integral component of membrane	GO:0015116//sulfate transmembrane transporter activity;GO:0030269//tetrahydromethanopterin S-methyltransferase activity	GO:0008272//sulfate transport;GO:0015948//methanogenesis	--
MSTRG.9279	7781	8709	34	15	6	9	273.59	292.08	1.28	0.46	0.18	0.35	188.983	0.33	-9.16158	9.52543e-10	4.16681e-08	--	XP_044748491.1 KIF-binding protein-like [Coccinella septempunctata]	-	-	-	-	-	-	GO:0044780//bacterial-type flagellum assembly	--
MSTRG.25385	71	53	35	2970	2261	411	1.23	0.88	0.65	44.53	32.67	7.93	0.92	28.3767	4.94693	9.59749e-10	4.18728e-08	Toll-6	XP_044757348.1 toll-like receptor 6 [Coccinella septempunctata]	-	-	-	-	-	GO:0003674//molecular_function;GO:0005030//neurotrophin receptor activity;GO:0005515//protein binding;GO:0038023//signaling receptor activity;GO:0060089//molecular transducer activity	GO:0000902//cell morphogenesis;GO:0000904//cell morphogenesis involved in differentiation;GO:0002009//morphogenesis of an epithelium;GO:0003401//axis elongation;GO:0006928//movement of cell or subcellular component;GO:0006935//chemotaxis;GO:0007154//cell communication;GO:0007165//signal transduction;GO:0007166//cell surface receptor signaling pathway;GO:0007275//multicellular organism development…	--
MSTRG.7349	55031	59701	1	0	0	1	1100.17	1138.47	0.02	0	0	0.02	746.22	0.00666667	-16.7723	1.04481e-09	4.54645e-08	--	XP_044766515.1 uncharacterized protein LOC123322624 [Coccinella septempunctata]	-	-	-	-	-	-	-	--
MSTRG.433	561	62	377	0	0	1	54.9	5.76	39.43	0	0	0.11	33.3633	0.0366667	-9.82958	1.12198e-09	4.86943e-08	--	XP_044763124.1 uncharacterized protein LOC123320040 isoform X1 [Coccinella septempunctata]	-	-	-	-	-	-	-	--
MSTRG.17465	2791	2717	4025	11799	11592	6135	82.2	76.33	126.91	300.86	284.86	201.36	95.1467	262.36	1.46332	1.15338e-09	4.97765e-08	SDC2	XP_044765905.1 syndecan isoform X2 [Coccinella septempunctata]	Human Diseases;Organismal Systems;Human Diseases;Environmental Information Processing;Human Diseases	Cancer: overview;Development and regeneration;Cardiovascular disease;Signaling molecules and interaction;Infectious disease: parasitic	ko05205//Proteoglycans in cancer;ko04361//Axon regeneration;ko05418//Fluid shear stress and atherosclerosis;ko04514//Cell adhesion molecules;ko05144//Malaria	K16336;K16336;K16336;K16336;K16336	GO:0000323//lytic vacuole;GO:0005575//cellular_component;GO:0005576//extracellular region;GO:0005622//intracellular anatomical structure;GO:0005737//cytoplasm;GO:0005764//lysosome;GO:0005773//vacuole;GO:0005775//vacuolar lumen;GO:0005794//Golgi apparatus;GO:0005796//Golgi lumen;GO:0005886//plasma membrane;GO:0005887//integral component of plasma membrane;GO:0005912//adherens junction;GO:0005925//…	GO:0001968//fibronectin binding;GO:0003674//molecular_function;GO:0005080//protein kinase C binding;GO:0005488//binding;GO:0005515//protein binding;GO:0019899//enzyme binding;GO:0019900//kinase binding;GO:0019901//protein kinase binding;GO:0038023//signaling receptor activity;GO:0042802//identical protein binding;GO:0060089//molecular transducer activity;GO:0070053//thrombospondin receptor activi…	GO:0001523//retinoid metabolic process;GO:0001655//urogenital system development;GO:0001657//ureteric bud development;GO:0001822//kidney development;GO:0001823//mesonephros development;GO:0001838//embryonic epithelial tube formation;GO:0001841//neural tube formation;GO:0001843//neural tube closure;GO:0001932//regulation of protein phosphorylation;GO:0001934//positive regulation of protein phospho…	--
MSTRG.7522	21450	22220	2	10	5	2	960.39	948.97	0.1	0.39	0.19	0.1	636.487	0.226667	-11.4553	1.15461e-09	4.97765e-08	armt1	XP_044753407.1 damage-control phosphatase ARMT1-like [Coccinella septempunctata]	-	-	-	-	GO:0005575//cellular_component;GO:0005622//intracellular anatomical structure;GO:0005634//nucleus;GO:0005737//cytoplasm;GO:0043226//organelle;GO:0043227//membrane-bounded organelle;GO:0043229//intracellular organelle;GO:0043231//intracellular membrane-bounded organelle	GO:0003674//molecular_function;GO:0003824//catalytic activity;GO:0005488//binding;GO:0005515//protein binding;GO:0008168//methyltransferase activity;GO:0008171//O-methyltransferase activity;GO:0008276//protein methyltransferase activity;GO:0008757//S-adenosylmethionine-dependent methyltransferase activity;GO:0010340//carboxyl-O-methyltransferase activity;GO:0016740//transferase activity;GO:001674…	GO:0006464//cellular protein modification process;GO:0006479//protein methylation;GO:0006793//phosphorus metabolic process;GO:0006796//phosphate-containing compound metabolic process;GO:0006807//nitrogen compound metabolic process;GO:0006950//response to stress;GO:0006974//cellular response to DNA damage stimulus;GO:0008150//biological_process;GO:0008152//metabolic process;GO:0008213//protein alk…	--
MSTRG.20514	624	910	988	6415	9366	2860	22.72	31.64	38.54	202.35	284.72	116.12	30.9667	201.063	2.69886	1.15592e-09	4.97765e-08	Arf79F	XP_044754091.1 ADP-ribosylation factor 1 [Coccinella septempunctata]	Human Diseases;Human Diseases;Cellular Processes;Human Diseases;Environmental Information Processing;Human Diseases;Human Diseases	Infectious disease: bacterial;Infectious disease: bacterial;Transport and catabolism;Infectious disease: bacterial;Signal transduction;Infectious disease: bacterial;Infectious disease: bacterial	ko05131//Shigellosis;ko05132//Salmonella infection;ko04144//Endocytosis;ko05130//Pathogenic Escherichia coli infection;ko04072//Phospholipase D signaling pathway;ko05110//Vibrio cholerae infection;ko05134//Legionellosis	K07937;K07937;K07937;K07937;K07937;K07937;K07937	GO:0005575//cellular_component;GO:0005622//intracellular anatomical structure;GO:0005737//cytoplasm;GO:0005783//endoplasmic reticulum;GO:0005794//Golgi apparatus;GO:0005795//Golgi stack;GO:0005886//plasma membrane;GO:0012505//endomembrane system;GO:0016020//membrane;GO:0031984//organelle subcompartment;GO:0032153//cell division site;GO:0032154//cleavage furrow;GO:0043226//organelle;GO:0043227//me…	GO:0000166//nucleotide binding;GO:0001882//nucleoside binding;GO:0001883//purine nucleoside binding;GO:0003674//molecular_function;GO:0003824//catalytic activity;GO:0003924//GTPase activity;GO:0005488//binding;GO:0005525//GTP binding;GO:0016462//pyrophosphatase activity;GO:0016787//hydrolase activity;GO:0016817//hydrolase activity, acting on acid anhydrides;GO:0016818//hydrolase activity, acting …	GO:0000003//reproduction;GO:0000278//mitotic cell cycle;GO:0000280//nuclear division;GO:0000281//mitotic cytokinesis;GO:0000910//cytokinesis;GO:0001505//regulation of neurotransmitter levels;GO:0001654//eye development;GO:0001745//compound eye morphogenesis;GO:0002682//regulation of immune system process;GO:0003006//developmental process involved in reproduction;GO:0006810//transport;GO:0006836//…	--
MSTRG.11552	0	4	3	118	94	51	0	0.16	0.14	4.42	3.37	2.46	0.1	3.41667	5.09452	1.23019e-09	5.27757e-08	--	XP_044758857.1 cell adhesion molecule 2-like isoform X1 [Coccinella septempunctata]	-	-	-	-	-	-	-	--
MSTRG.3475	89	60	75	1	0	0	4.55	2.93	4.11	0.04	0	0	3.86333	0.0133333	-8.17866	1.23195e-09	5.27757e-08	Smox	XP_045474201.1 spermine oxidase-like [Harmonia axyridis]	Metabolism;Metabolism;Metabolism	Global and overview maps;Amino acid metabolism;Metabolism of other amino acids	ko01100//Metabolic pathways;ko00330//Arginine and proline metabolism;ko00410//beta-Alanine metabolism	K12259;K12259;K12259	GO:0009342//glutamate synthase complex (NADPH)	GO:0003824//catalytic activity;GO:0004355//glutamate synthase (NADPH) activity;GO:0004729//oxygen-dependent protoporphyrinogen oxidase activity;GO:0004791//thioredoxin-disulfide reductase activity;GO:0016166//phytoene dehydrogenase activity;GO:0016491//oxidoreductase activity;GO:0016701//oxidoreductase activity, acting on single donors with incorporation of molecular oxygen;GO:0045181//glutamate …	GO:0006537//glutamate biosynthetic process;GO:0006744//ubiquinone biosynthetic process;GO:0006779//porphyrin-containing compound biosynthetic process;GO:0009228//thiamine biosynthetic process;GO:0015995//chlorophyll biosynthetic process;GO:0016117//carotenoid biosynthetic process;GO:0030494//bacteriochlorophyll biosynthetic process	--
MSTRG.19524	356	148	90	0	1	2	73.57	29.18	19.91	0	0.17	0.46	40.8867	0.21	-7.6051	1.23512e-09	5.27757e-08	--	-	-	-	-	-	-	-	-	--
MSTRG.21823	0	0	0	81	1037	514	0	0	0	13.72	169.23	112.04	0.001	98.33	16.5853	1.2526e-09	5.33852e-08	--	-	-	-	-	-	-	-	-	--
MSTRG.6370	544	2106	981	49	64	66	45.1	166.55	87.08	3.52	4.43	6.1	99.5767	4.68333	-4.4102	1.28647e-09	5.46883e-08	GstD1	XP_044757737.1 glutathione S-transferase 1-like isoform X3 [Coccinella septempunctata]	Metabolism;Human Diseases;Metabolism;Human Diseases;Human Diseases;Organismal Systems;Human Diseases;Human Diseases;Metabolism;Metabolism;Human Diseases;Metabolism;Human Diseases	Global and overview maps;Cancer: overview;Xenobiotics biodegradation and metabolism;Cancer: overview;Cancer: overview;Aging;Cancer: specific types;Cardiovascular disease;Xenobiotics biodegradation and metabolism;Xenobiotics biodegradation and metabolism;Cancer: overview;Metabolism of other amino acids;Drug resistance: antineoplastic	ko01100//Metabolic pathways;ko05200//Pathways in cancer;ko00983//Drug metabolism - other enzymes;ko05208//Chemical carcinogenesis - reactive oxygen species;ko05207//Chemical carcinogenesis - receptor activation;ko04212//Longevity regulating pathway - worm;ko05225//Hepatocellular carcinoma;ko05418//Fluid shear stress and atherosclerosis;ko00980//Metabolism of xenobiotics by cytochrome P450;ko00982…	K00799;K00799;K00799;K00799;K00799;K00799;K00799;K00799;K00799;K00799;K00799;K00799;K00799	-	GO:0005515//protein binding;GO:0016034//maleylacetoacetate isomerase activity	GO:0006559//L-phenylalanine catabolic process;GO:0006572//tyrosine catabolic process;GO:0006749//glutathione metabolic process	--
MSTRG.8279	4	7	2	171	225	56	0.5	0.84	0.27	18.54	23.51	7.82	0.536667	16.6233	4.95304	1.35326e-09	5.73804e-08	--	-	-	-	-	-	-	-	-	--
evm.TU.Chr8.622	1873	1980	1780	0	0	6	186.42	187.98	189.67	0	0	0.67	188.023	0.223333	-9.7175	1.44357e-09	6.10535e-08	TpnC41C	XP_044755371.1 troponin C, isoallergen Bla g 6.0101-like [Coccinella septempunctata]	-	-	-	-	-	GO:0005509//calcium ion binding;GO:0005515//protein binding	-	--
evm.TU.Chr7.1586	703	506	543	0	0	4	153.61	105.46	127.02	0	0	0.97	128.697	0.323333	-8.63674	1.47217e-09	6.21045e-08	--	XP_045480631.1 uncharacterized protein LOC123685090 [Harmonia axyridis]	-	-	-	-	-	-	-	--
MSTRG.14798	119	130	43	0	0	0	5.21	5.43	2.02	0	0	0	4.22	0.001	-12.043	1.47975e-09	6.2266e-08	Tret1	XP_044750843.1 facilitated trehalose transporter Tret1-like [Coccinella septempunctata]	-	-	-	-	GO:0005575//cellular_component;GO:0005887//integral component of plasma membrane;GO:0016020//membrane;GO:0016021//integral component of membrane;GO:0031224//intrinsic component of membrane	GO:0003674//molecular_function;GO:0005215//transporter activity;GO:0005351//carbohydrate:proton symporter activity;GO:0005355//glucose transmembrane transporter activity;GO:0005402//carbohydrate:cation symporter activity;GO:0008028//monocarboxylic acid transmembrane transporter activity;GO:0008324//cation transmembrane transporter activity;GO:0015075//ion transmembrane transporter activity;GO:001…	GO:0006810//transport;GO:0006811//ion transport;GO:0006812//cation transport;GO:0008150//biological_process;GO:0008643//carbohydrate transport;GO:0008645//hexose transmembrane transport;GO:0015718//monocarboxylic acid transport;GO:0015749//monosaccharide transmembrane transport;GO:0034219//carbohydrate transmembrane transport;GO:0034220//ion transmembrane transport;GO:0042908//xenobiotic transpor…	--
MSTRG.4343	61	74	39	0	0	0	5.19	5.99	3.55	0	0	0	4.91	0.001	-12.2615	1.53494e-09	6.44246e-08	--	XP_044764803.1 uncharacterized protein LOC123318757 [Coccinella septempunctata]	-	-	-	-	GO:0005886//plasma membrane	-	GO:0006897//endocytosis;GO:0007342//fusion of sperm to egg plasma membrane involved in single fertilization;GO:0060478//acrosomal vesicle exocytosis	--
MSTRG.7751	174	260	298	1165	1196	732	6.6	9.41	12.1	38.26	37.85	30.94	9.37	35.6833	1.92913	1.5479e-09	6.48048e-08	EHF	XP_044749064.1 ETS-related transcription factor Elf-5-like [Coccinella septempunctata]	-	-	-	-	GO:0005575//cellular_component;GO:0005622//intracellular anatomical structure;GO:0005634//nucleus;GO:0043226//organelle;GO:0043227//membrane-bounded organelle;GO:0043229//intracellular organelle;GO:0043231//intracellular membrane-bounded organelle	GO:0003674//molecular_function;GO:0003676//nucleic acid binding;GO:0003677//DNA binding;GO:0003700//DNA-binding transcription factor activity;GO:0005488//binding;GO:0043565//sequence-specific DNA binding;GO:0097159//organic cyclic compound binding;GO:0140110//transcription regulator activity;GO:1901363//heterocyclic compound binding	GO:0006355//regulation of transcription, DNA-templated;GO:0008150//biological_process;GO:0009889//regulation of biosynthetic process;GO:0010468//regulation of gene expression;GO:0010556//regulation of macromolecule biosynthetic process;GO:0019219//regulation of nucleobase-containing compound metabolic process;GO:0019222//regulation of metabolic process;GO:0031323//regulation of cellular metabolic…	--
MSTRG.16115	5009	5563	17	11	5	3	306.97	325.22	1.11	0.58	0.24	0.2	211.1	0.34	-9.27818	1.65975e-09	6.93121e-08	PUDP	XP_044751289.1 probable pseudouridine-5'-phosphatase isoform X1 [Coccinella septempunctata]	-	-	-	-	GO:0005575//cellular_component;GO:0005622//intracellular anatomical structure;GO:0005737//cytoplasm	GO:0003674//molecular_function;GO:0003824//catalytic activity;GO:0008801//beta-phosphoglucomutase activity;GO:0008967//phosphoglycolate phosphatase activity;GO:0016787//hydrolase activity;GO:0016788//hydrolase activity, acting on ester bonds;GO:0016791//phosphatase activity;GO:0018784//(S)-2-haloacid dehalogenase activity;GO:0042578//phosphoric ester hydrolase activity	GO:0006545//glycine biosynthetic process;GO:0006564//L-serine biosynthetic process;GO:0006793//phosphorus metabolic process;GO:0006796//phosphate-containing compound metabolic process;GO:0006805//xenobiotic metabolic process;GO:0006950//response to stress;GO:0008150//biological_process;GO:0008152//metabolic process;GO:0009611//response to wounding;GO:0009853//photorespiration;GO:0009987//cellular…	--
evm.TU.scaffold_21.58	0	0	0	1028	458	51	0	0	0	158.58	68.04	10.2	0.001	78.94	16.2685	1.68765e-09	7.03006e-08	nap1l1	XP_023029094.1 nucleosome assembly protein 1-like 1-B [Leptinotarsa decemlineata]	-	-	-	-	GO:0000408//EKC/KEOPS complex;GO:0005575//cellular_component;GO:0005622//intracellular anatomical structure;GO:0005634//nucleus;GO:0005737//cytoplasm;GO:0005856//cytoskeleton;GO:0005933//cellular bud;GO:0005934//cellular bud tip;GO:0005935//cellular bud neck;GO:0005938//cell cortex;GO:0005940//septin ring;GO:0030427//site of polarized growth;GO:0032156//septin cytoskeleton;GO:0032168//hyphal sept…	GO:0003674//molecular_function;GO:0003676//nucleic acid binding;GO:0003677//DNA binding;GO:0005488//binding;GO:0005496//steroid binding;GO:0005515//protein binding;GO:0008047//enzyme activator activity;GO:0008134//transcription factor binding;GO:0008289//lipid binding;GO:0015485//cholesterol binding;GO:0030234//enzyme regulator activity;GO:0030332//cyclin binding;GO:0032934//sterol binding;GO:003…	GO:0000003//reproduction;GO:0006323//DNA packaging;GO:0006325//chromatin organization;GO:0006333//chromatin assembly or disassembly;GO:0006334//nucleosome assembly;GO:0006337//nucleosome disassembly;GO:0006355//regulation of transcription, DNA-templated;GO:0006357//regulation of transcription by RNA polymerase II;GO:0006606//protein import into nucleus;GO:0006810//transport;GO:0006886//intracellu…	--
MSTRG.7930	48	420	376	1	0	0	9.22	76.92	77.29	0.17	0	0	54.4767	0.0566667	-9.90892	1.69279e-09	7.03379e-08	--	-	-	-	-	-	-	-	-	--
evm.TU.Chr2.1464	2	2	1	64	70	39	0.29	0.28	0.15	7.99	8.42	6.27	0.24	7.56	4.97728	1.75152e-09	7.24534e-08	nrv1	XP_045480351.1 sodium/potassium-transporting ATPase subunit beta-1-like [Harmonia axyridis]	Organismal Systems;Environmental Information Processing;Organismal Systems;Organismal Systems;Organismal Systems;Environmental Information Processing;Organismal Systems;Organismal Systems;Organismal Systems;Organismal Systems;Organismal Systems;Organismal Systems;Organismal Systems;Organismal Systems;Organismal Systems;Organismal Systems;Organismal Systems;Organismal Systems	Digestive system;Signal transduction;Digestive system;Digestive system;Digestive system;Signal transduction;Circulatory system;Endocrine system;Endocrine system;Digestive system;Endocrine system;Digestive system;Circulatory system;Endocrine system;Excretory system;Digestive system;Excretory system;Excretory system	ko04972//Pancreatic secretion;ko04024//cAMP signaling pathway;ko04970//Salivary secretion;ko04976//Bile secretion;ko04973//Carbohydrate digestion and absorption;ko04022//cGMP-PKG signaling pathway;ko04261//Adrenergic signaling in cardiomyocytes;ko04925//Aldosterone synthesis and secretion;ko04919//Thyroid hormone signaling pathway;ko04974//Protein digestion and absorption;ko04911//Insulin secreti…	K01540;K01540;K01540;K01540;K01540;K01540;K01540;K01540;K01540;K01540;K01540;K01540;K01540;K01540;K01540;K01540;K01540;K01540	GO:0005890//sodium:potassium-exchanging ATPase complex	GO:0005391//P-type sodium:potassium-exchanging transporter activity	GO:0006813//potassium ion transport;GO:0006814//sodium ion transport;GO:0030322//stabilization of membrane potential	--
MSTRG.9092	730	392	2677	10	16	30	20.95	10.73	82.24	0.26	0.38	0.96	37.9733	0.533333	-6.15381	1.75245e-09	7.24534e-08	--	XP_031329535.1 zinc finger MYM-type protein 1-like [Photinus pyralis]	-	-	-	-	-	-	-	--
evm.TU.Chr9.1771	9357	11148	21	17	14	4	216.76	246.34	0.52	0.34	0.27	0.1	154.54	0.236667	-9.35091	1.81634e-09	7.49082e-08	RTase	XP_044757003.1 uncharacterized protein LOC123315397 [Coccinella septempunctata]	-	-	-	-	-	GO:0003964//RNA-directed DNA polymerase activity	GO:0000373//Group II intron splicing	--
evm.TU.Chr4.612	147	157	96	3456	3922	752	3.38	3.44	2.36	68.82	75.27	19.27	3.06	54.4533	4.15342	1.88714e-09	7.76348e-08	X-element\ORF2	XP_044755300.1 testicular acid phosphatase homolog [Coccinella septempunctata]	Metabolism;Cellular Processes;Metabolism	Global and overview maps;Transport and catabolism;Metabolism of cofactors and vitamins	ko01100//Metabolic pathways;ko04142//Lysosome;ko00740//Riboflavin metabolism	K14410;K14410;K14410	-	GO:0003964//RNA-directed DNA polymerase activity;GO:0008853//exodeoxyribonuclease III activity	GO:0000373//Group II intron splicing;GO:0006281//DNA repair	--
MSTRG.2502	152	157	240	1100	2115	799	8.43	8.31	14.26	52.85	97.93	49.41	10.3333	66.73	2.69103	1.90237e-09	7.80676e-08	LSM6	XP_044744653.1 U6 snRNA-associated Sm-like protein LSm6 [Coccinella septempunctata]	Genetic Information Processing;Genetic Information Processing	Transcription;Folding, sorting and degradation	ko03040//Spliceosome;ko03018//RNA degradation	K12625;K12625	-	-	-	--
MSTRG.3371	12	6	15	177	151	178	0.7	0.31	0.95	9.07	7.46	11.73	0.653333	9.42	3.84984	1.96268e-09	8.03439e-08	--	-	-	-	-	-	-	-	-	--
MSTRG.4699	18	6	5	546	331	156	0.41	0.13	0.12	10.76	6.29	3.96	0.22	7.00333	4.99247	1.985e-09	8.10575e-08	ZSD1	XP_044765400.1 15-hydroxyprostaglandin dehydrogenase [NAD(+)]-like [Coccinella septempunctata]	Human Diseases	Cancer: overview	ko05202//Transcriptional misregulation in cancer	K00069	GO:0005575//cellular_component;GO:0005576//extracellular region;GO:0005615//extracellular space;GO:0005622//intracellular anatomical structure;GO:0005634//nucleus;GO:0005654//nucleoplasm;GO:0005737//cytoplasm;GO:0005829//cytosol;GO:0005886//plasma membrane;GO:0016020//membrane;GO:0016323//basolateral plasma membrane;GO:0031974//membrane-enclosed lumen;GO:0031981//nuclear lumen;GO:0043226//organel…	GO:0000166//nucleotide binding;GO:0003674//molecular_function;GO:0003824//catalytic activity;GO:0003854//3-beta-hydroxy-delta5-steroid dehydrogenase activity;GO:0004316//3-oxoacyl-[acyl-carrier-protein] reductase (NADPH) activity;GO:0004888//transmembrane signaling receptor activity;GO:0004930//G protein-coupled receptor activity;GO:0004953//icosanoid receptor activity;GO:0004954//prostanoid rece…	GO:0000003//reproduction;GO:0000272//polysaccharide catabolic process;GO:0001568//blood vessel development;GO:0001655//urogenital system development;GO:0001676//long-chain fatty acid metabolic process;GO:0001822//kidney development;GO:0001944//vasculature development;GO:0002237//response to molecule of bacterial origin;GO:0006082//organic acid metabolic process;GO:0006629//lipid metabolic process…	--
MSTRG.21527	22163	22697	1	5	3	5	732.42	715.46	0.04	0.14	0.08	0.18	482.64	0.133333	-11.8217	2.06635e-09	8.41721e-08	KLHL10	XP_044754047.1 kelch-like protein 10 [Coccinella septempunctata]	-	-	-	-	GO:0000151//ubiquitin ligase complex;GO:0005575//cellular_component;GO:0005622//intracellular anatomical structure;GO:0005737//cytoplasm;GO:0031461//cullin-RING ubiquitin ligase complex;GO:0031463//Cul3-RING ubiquitin ligase complex;GO:0032991//protein-containing complex;GO:1902494//catalytic complex;GO:1990234//transferase complex	GO:0005515//protein binding	GO:0000003//reproduction;GO:0000902//cell morphogenesis;GO:0001894//tissue homeostasis;GO:0003006//developmental process involved in reproduction;GO:0006464//cellular protein modification process;GO:0006807//nitrogen compound metabolic process;GO:0006919//activation of cysteine-type endopeptidase activity involved in apoptotic process;GO:0007275//multicellular organism development;GO:0007276//gam…	--
evm.TU.Chr3.1008	6246	7009	94	32	21	15	215.67	230.85	3.47	0.96	0.61	0.58	149.997	0.716667	-7.70941	2.07324e-09	8.42456e-08	Klp10A	XP_044758211.1 kinesin-like protein Klp10A [Coccinella septempunctata]	Organismal Systems	Development and regeneration	ko04361//Axon regeneration	K10393	GO:0000235//astral microtubule;GO:0000775//chromosome, centromeric region;GO:0000922//spindle pole;GO:0005575//cellular_component;GO:0005622//intracellular anatomical structure;GO:0005694//chromosome;GO:0005737//cytoplasm;GO:0005813//centrosome;GO:0005815//microtubule organizing center;GO:0005818//aster;GO:0005819//spindle;GO:0005828//kinetochore microtubule;GO:0005856//cytoskeleton;GO:0005871//k…	GO:0000166//nucleotide binding;GO:0003674//molecular_function;GO:0003774//cytoskeletal motor activity;GO:0003777//microtubule motor activity;GO:0003824//catalytic activity;GO:0005488//binding;GO:0005515//protein binding;GO:0005524//ATP binding;GO:0008017//microtubule binding;GO:0008092//cytoskeletal protein binding;GO:0008574//plus-end-directed microtubule motor activity;GO:0015631//tubulin bindi…	GO:0000003//reproduction;GO:0000070//mitotic sister chromatid segregation;GO:0000212//meiotic spindle organization;GO:0000226//microtubule cytoskeleton organization;GO:0000278//mitotic cell cycle;GO:0000280//nuclear division;GO:0000819//sister chromatid segregation;GO:0001709//cell fate determination;GO:0006928//movement of cell or subcellular component;GO:0006996//organelle organization;GO:00070…	--
MSTRG.17930	8	4	7	28746	1255	57	0.19	0.09	0.18	602.5	25.35	1.54	0.153333	209.797	10.4181	2.15268e-09	8.72599e-08	--	XP_045481932.1 uncharacterized protein LOC123686041 [Harmonia axyridis]	-	-	-	-	GO:0016021//integral component of membrane	GO:0016887//ATP hydrolysis activity	GO:0006812//cation transport	--
MSTRG.2791	7787	8931	13	0	0	0	415.63	454.7	0.74	0	0	0	290.357	0.001	-18.1475	2.17397e-09	8.79078e-08	--	XP_044745985.1 uncharacterized protein LOC123307657 [Coccinella septempunctata]	-	-	-	-	-	-	-	--
MSTRG.16218	151	119	75	3	0	0	5.38	4.09	2.89	0.1	0	0	4.12	0.0333333	-6.94953	2.19477e-09	8.8533e-08	--	XP_044762658.1 transmembrane protein 53-like [Coccinella septempunctata]	-	-	-	-	-	GO:0008236//serine-type peptidase activity	GO:0006508//proteolysis	--
MSTRG.24233	50	35	41	0	0	0	4.58	3.06	4.02	0	0	0	3.88667	0.001	-11.9243	2.23815e-09	9.00638e-08	--	XP_044757705.1 uncharacterized protein LOC123315870 [Coccinella septempunctata]	-	-	-	-	-	-	-	--
MSTRG.9311	6484	3475	3781	169	51	203	83.62	42.75	52.2	1.89	0.55	2.92	59.5233	1.78667	-5.05811	2.25245e-09	9.042e-08	FASN	XP_044748944.1 fatty acid synthase-like [Coccinella septempunctata]	Metabolism;Organismal Systems;Environmental Information Processing;Human Diseases;Metabolism;Metabolism	Global and overview maps;Endocrine system;Signal transduction;Endocrine and metabolic disease;Global and overview maps;Lipid metabolism	ko01100//Metabolic pathways;ko04910//Insulin signaling pathway;ko04152//AMPK signaling pathway;ko04936//Alcoholic liver disease;ko01212//Fatty acid metabolism;ko00061//Fatty acid biosynthesis	K00665;K00665;K00665;K00665;K00665;K00665	GO:0005575//cellular_component;GO:0005622//intracellular anatomical structure;GO:0005737//cytoplasm;GO:0005794//Golgi apparatus;GO:0005829//cytosol;GO:0005886//plasma membrane;GO:0012505//endomembrane system;GO:0016020//membrane;GO:0031410//cytoplasmic vesicle;GO:0031982//vesicle;GO:0042470//melanosome;GO:0042587//glycogen granule;GO:0043226//organelle;GO:0043227//membrane-bounded organelle;GO:00…	GO:0000166//nucleotide binding;GO:0003674//molecular_function;GO:0003824//catalytic activity;GO:0003985//acetyl-CoA C-acetyltransferase activity;GO:0004312//fatty acid synthase activity;GO:0004313//[acyl-carrier-protein] S-acetyltransferase activity;GO:0004314//[acyl-carrier-protein] S-malonyltransferase activity;GO:0004315//3-oxoacyl-[acyl-carrier-protein] synthase activity;GO:0004316//3-oxoacyl…	GO:0001885//endothelial cell development;GO:0002064//epithelial cell development;GO:0002376//immune system process;GO:0002520//immune system development;GO:0002521//leukocyte differentiation;GO:0002573//myeloid leukocyte differentiation;GO:0003158//endothelium development;GO:0006082//organic acid metabolic process;GO:0006084//acetyl-CoA metabolic process;GO:0006139//nucleobase-containing compound…	--
MSTRG.1820	1313	862	686	61	82	91	24.66	15.44	13.79	0.99	1.29	1.9	17.9633	1.39333	-3.68844	2.29581e-09	9.19379e-08	pps	XP_045467162.1 uncharacterized phosphotransferase YvkC-like [Harmonia axyridis]	-	-	-	-	-	GO:0000166//nucleotide binding;GO:0003674//molecular_function;GO:0003824//catalytic activity;GO:0005488//binding;GO:0005524//ATP binding;GO:0008965//phosphoenolpyruvate-protein phosphotransferase activity;GO:0008986//pyruvate, water dikinase activity;GO:0016301//kinase activity;GO:0016740//transferase activity;GO:0016772//transferase activity, transferring phosphorus-containing groups;GO:0017076/…	GO:0006094//gluconeogenesis;GO:0006793//phosphorus metabolic process;GO:0006796//phosphate-containing compound metabolic process;GO:0006808//regulation of nitrogen utilization;GO:0008150//biological_process;GO:0008152//metabolic process;GO:0009401//phosphoenolpyruvate-dependent sugar phosphotransferase system;GO:0009987//cellular process;GO:0015976//carbon utilization;GO:0016310//phosphorylation;…	--
evm.TU.Chr7.1308	3943	5118	11	6	6	1	190.45	235.8	0.57	0.25	0.24	0.05	142.273	0.18	-9.62645	2.36594e-09	9.45179e-08	--	XP_044745840.1 uncharacterized protein LOC123307547 [Coccinella septempunctata]	-	-	-	-	-	-	-	--
MSTRG.23039	22337	17009	7	4	3	11	1512.67	1098.72	0.51	0.23	0.17	0.83	870.633	0.41	-11.0522	2.51105e-09	1.00074e-07	--	XP_044754170.1 uncharacterized protein LOC123313374 [Coccinella septempunctata]	-	-	-	-	-	-	-	--
MSTRG.5515	109	112	84	896	717	377	3.33	3.47	2.68	27.11	20.92	14.44	3.16	20.8233	2.7202	2.55377e-09	1.01532e-07	bab2	XP_045463413.1 protein tramtrack, alpha isoform-like isoform X1 [Harmonia axyridis]	-	-	-	-	GO:0005575//cellular_component;GO:0005622//intracellular anatomical structure;GO:0005634//nucleus;GO:0031519//PcG protein complex;GO:0032991//protein-containing complex;GO:0043226//organelle;GO:0043227//membrane-bounded organelle;GO:0043229//intracellular organelle;GO:0043231//intracellular membrane-bounded organelle	GO:0003674//molecular_function;GO:0003676//nucleic acid binding;GO:0003677//DNA binding;GO:0005488//binding;GO:0005515//protein binding;GO:0019904//protein domain specific binding;GO:0031208//POZ domain binding;GO:0042802//identical protein binding;GO:0042803//protein homodimerization activity;GO:0043565//sequence-specific DNA binding;GO:0046983//protein dimerization activity;GO:0097159//organic …	GO:0000003//reproduction;GO:0000578//embryonic axis specification;GO:0002009//morphogenesis of an epithelium;GO:0002165//instar larval or pupal development;GO:0003002//regionalization;GO:0003006//developmental process involved in reproduction;GO:0006325//chromatin organization;GO:0006355//regulation of transcription, DNA-templated;GO:0006357//regulation of transcription by RNA polymerase II;GO:00…	--
evm.TU.Chr2.2059	1113	1384	1228	565	509	358	44.73	53.05	52.83	19.66	17.07	16.03	50.2033	17.5867	-1.5133	2.59565e-09	1.0295e-07	CG5815	XP_045480439.1 protein SPT2 homolog [Harmonia axyridis]	-	-	-	-	GO:0005575//cellular_component;GO:0005622//intracellular anatomical structure;GO:0005634//nucleus;GO:0005730//nucleolus;GO:0031974//membrane-enclosed lumen;GO:0031981//nuclear lumen;GO:0043226//organelle;GO:0043227//membrane-bounded organelle;GO:0043228//non-membrane-bounded organelle;GO:0043229//intracellular organelle;GO:0043231//intracellular membrane-bounded organelle;GO:0043232//intracellula…	GO:0001042//RNA polymerase I core binding;GO:0003674//molecular_function;GO:0003676//nucleic acid binding;GO:0003677//DNA binding;GO:0005488//binding;GO:0005515//protein binding;GO:0019899//enzyme binding;GO:0042393//histone binding;GO:0043175//RNA polymerase core enzyme binding;GO:0070063//RNA polymerase binding;GO:0097159//organic cyclic compound binding;GO:1901363//heterocyclic compound binding	GO:0001672//regulation of chromatin assembly or disassembly;GO:0006139//nucleobase-containing compound metabolic process;GO:0006323//DNA packaging;GO:0006325//chromatin organization;GO:0006333//chromatin assembly or disassembly;GO:0006334//nucleosome assembly;GO:0006338//chromatin remodeling;GO:0006351//transcription, DNA-templated;GO:0006355//regulation of transcription, DNA-templated;GO:0006360…	--
MSTRG.10633	76	72	83	3591	2914	396	1.07	0.96	1.25	43.62	34.12	6.19	1.09333	27.9767	4.67742	2.62892e-09	1.04021e-07	FZD4	XP_045477068.1 frizzled-4-like [Harmonia axyridis]	Human Diseases;Human Diseases;Human Diseases;Human Diseases;Human Diseases;Environmental Information Processing;Human Diseases;Human Diseases;Environmental Information Processing;Environmental Information Processing;Human Diseases;Organismal Systems;Human Diseases;Cellular Processes;Human Diseases	Neurodegenerative disease;Cancer: overview;Neurodegenerative disease;Infectious disease: viral;Cancer: overview;Signal transduction;Endocrine and metabolic disease;Cancer: specific types;Signal transduction;Signal transduction;Cancer: specific types;Endocrine system;Cancer: specific types;Cellular community - eukaryotes;Cancer: specific types	ko05022//Pathways of neurodegeneration - multiple diseases;ko05200//Pathways in cancer;ko05010//Alzheimer disease;ko05165//Human papillomavirus infection;ko05205//Proteoglycans in cancer;ko04310//Wnt signaling pathway;ko04934//Cushing syndrome;ko05225//Hepatocellular carcinoma;ko04150//mTOR signaling pathway;ko04390//Hippo signaling pathway;ko05226//Gastric cancer;ko04916//Melanogenesis;ko05224//…	K02354;K02354;K02354;K02354;K02354;K02354;K02354;K02354;K02354;K02354;K02354;K02354;K02354;K02354;K02354	GO:0005575//cellular_component;GO:0005576//extracellular region;GO:0005615//extracellular space;GO:0005622//intracellular anatomical structure;GO:0005737//cytoplasm;GO:0005886//plasma membrane;GO:0005887//integral component of plasma membrane;GO:0005911//cell-cell junction;GO:0009986//cell surface;GO:0012506//vesicle membrane;GO:0016020//membrane;GO:0016021//integral component of membrane;GO:0030…	GO:0001540//amyloid-beta binding;GO:0003674//molecular_function;GO:0004888//transmembrane signaling receptor activity;GO:0004930//G protein-coupled receptor activity;GO:0005488//binding;GO:0005515//protein binding;GO:0017147//Wnt-protein binding;GO:0019899//enzyme binding;GO:0019904//protein domain specific binding;GO:0019955//cytokine binding;GO:0030165//PDZ domain binding;GO:0031625//ubiquitin …	GO:0000003//reproduction;GO:0000902//cell morphogenesis;GO:0000904//cell morphogenesis involved in differentiation;GO:0001101//response to acid chemical;GO:0001553//luteinization;GO:0001568//blood vessel development;GO:0001570//vasculogenesis;GO:0001654//eye development;GO:0001932//regulation of protein phosphorylation;GO:0001934//positive regulation of protein phosphorylation;GO:0001944//vascula…	--
MSTRG.14773	19	23	37	1392	2333	172	1.29	1.49	2.68	81.68	131.93	12.99	1.82	75.5333	5.3751	2.67168e-09	1.05461e-07	KLKB1	XP_045471723.1 trypsin-1-like, partial [Harmonia axyridis]	-	-	-	-	-	GO:0004252//serine-type endopeptidase activity;GO:0005515//protein binding	GO:0006508//proteolysis	--
evm.TU.Chr5.2119	3902	4581	4	4	2	1	127.79	143.11	0.14	0.11	0.06	0.04	90.3467	0.07	-10.3339	2.78834e-09	1.09805e-07	EFHC1	XP_044750503.1 EF-hand domain-containing protein 1-like isoform X1 [Coccinella septempunctata]	-	-	-	-	GO:0000922//spindle pole;GO:0005575//cellular_component;GO:0005622//intracellular anatomical structure;GO:0005737//cytoplasm;GO:0005813//centrosome;GO:0005815//microtubule organizing center;GO:0005819//spindle;GO:0005856//cytoskeleton;GO:0005929//cilium;GO:0005930//axoneme;GO:0015630//microtubule cytoskeleton;GO:0032838//plasma membrane bounded cell projection cytoplasm;GO:0036477//somatodendriti…	GO:0003674//molecular_function;GO:0005488//binding;GO:0005509//calcium ion binding;GO:0005515//protein binding;GO:0008022//protein C-terminus binding;GO:0008092//cytoskeletal protein binding;GO:0015631//tubulin binding;GO:0043014//alpha-tubulin binding;GO:0043167//ion binding;GO:0043169//cation binding;GO:0046872//metal ion binding	GO:0000226//microtubule cytoskeleton organization;GO:0000278//mitotic cell cycle;GO:0000281//mitotic cytokinesis;GO:0000910//cytokinesis;GO:0006873//cellular ion homeostasis;GO:0006874//cellular calcium ion homeostasis;GO:0006875//cellular metal ion homeostasis;GO:0006928//movement of cell or subcellular component;GO:0006996//organelle organization;GO:0007010//cytoskeleton organization;GO:0007017…	--
MSTRG.11327	43898	47063	7	5	0	6	653.76	668.56	0.11	0.06	0	0.1	440.81	0.0533333	-13.0128	2.85236e-09	1.1206e-07	--	XP_045475853.1 uncharacterized protein LOC123681663 [Harmonia axyridis]	-	-	-	-	-	-	-	--
MSTRG.23141	502	471	3475	43	56	25	41.09	36.78	304.54	3.05	3.82	2.28	127.47	3.05	-5.3852	2.8614e-09	1.12149e-07	AAEL008004	XP_045474127.1 elongation of very long chain fatty acids protein 7 isoform X1 [Harmonia axyridis]	Metabolism;Metabolism;Metabolism;Metabolism	Global and overview maps;Global and overview maps;Lipid metabolism;Lipid metabolism	ko01100//Metabolic pathways;ko01212//Fatty acid metabolism;ko01040//Biosynthesis of unsaturated fatty acids;ko00062//Fatty acid elongation	K10250;K10250;K10250;K10250	GO:0005575//cellular_component;GO:0005622//intracellular anatomical structure;GO:0005737//cytoplasm;GO:0005783//endoplasmic reticulum;GO:0005789//endoplasmic reticulum membrane;GO:0012505//endomembrane system;GO:0016020//membrane;GO:0016021//integral component of membrane;GO:0030176//integral component of endoplasmic reticulum membrane;GO:0031224//intrinsic component of membrane;GO:0031227//intri…	GO:0003674//molecular_function;GO:0003824//catalytic activity;GO:0004312//fatty acid synthase activity;GO:0009922//fatty acid elongase activity;GO:0016740//transferase activity;GO:0016746//acyltransferase activity;GO:0016747//acyltransferase activity, transferring groups other than amino-acyl groups	GO:0000038//very long-chain fatty acid metabolic process;GO:0002165//instar larval or pupal development;GO:0006082//organic acid metabolic process;GO:0006629//lipid metabolic process;GO:0006631//fatty acid metabolic process;GO:0006633//fatty acid biosynthetic process;GO:0006643//membrane lipid metabolic process;GO:0006665//sphingolipid metabolic process;GO:0006694//steroid biosynthetic process;GO…	--
evm.TU.Chr5.1955	272	355	541	130	78	51	19.89	24.71	42.27	8.2	4.77	4.16	28.9567	5.71	-2.34233	2.89064e-09	1.13028e-07	GLO1	GFV24912.1 hypothetical protein TNCV_883781 [Trichonephila clavipes]	Metabolism;Cellular Processes;Metabolism;Metabolism	Global and overview maps;Transport and catabolism;Global and overview maps;Carbohydrate metabolism	ko01100//Metabolic pathways;ko04146//Peroxisome;ko01200//Carbon metabolism;ko00630//Glyoxylate and dicarboxylate metabolism	K11517;K11517;K11517;K11517	GO:0005575//cellular_component;GO:0005622//intracellular anatomical structure;GO:0005737//cytoplasm;GO:0005777//peroxisome;GO:0005782//peroxisomal matrix;GO:0005829//cytosol;GO:0031907//microbody lumen;GO:0031974//membrane-enclosed lumen;GO:0042579//microbody;GO:0043226//organelle;GO:0043227//membrane-bounded organelle;GO:0043229//intracellular organelle;GO:0043231//intracellular membrane-bounded…	GO:0000166//nucleotide binding;GO:0003674//molecular_function;GO:0003824//catalytic activity;GO:0003973//(S)-2-hydroxy-acid oxidase activity;GO:0005102//signaling receptor binding;GO:0005488//binding;GO:0005515//protein binding;GO:0010181//FMN binding;GO:0016491//oxidoreductase activity;GO:0016614//oxidoreductase activity, acting on CH-OH group of donors;GO:0016623//oxidoreductase activity, actin…	GO:0001561//fatty acid alpha-oxidation;GO:0006066//alcohol metabolic process;GO:0006082//organic acid metabolic process;GO:0006605//protein targeting;GO:0006625//protein targeting to peroxisome;GO:0006629//lipid metabolic process;GO:0006631//fatty acid metabolic process;GO:0006807//nitrogen compound metabolic process;GO:0006810//transport;GO:0006886//intracellular protein transport;GO:0006950//re…	--
evm.TU.Chr6.882	24	12	20	4255	1719	158	1.08	0.52	0.97	166.46	64.81	7.96	0.856667	79.7433	6.54049	2.96366e-09	1.15611e-07	mas	XP_045482045.1 protein masquerade [Harmonia axyridis]	-	-	-	-	GO:0005575//cellular_component;GO:0005576//extracellular region;GO:0005615//extracellular space;GO:0005622//intracellular anatomical structure;GO:0005737//cytoplasm;GO:0005886//plasma membrane;GO:0016020//membrane;GO:0030424//axon;GO:0036477//somatodendritic compartment;GO:0042995//cell projection;GO:0043005//neuron projection;GO:0043025//neuronal cell body;GO:0044297//cell body;GO:0071944//cell …	GO:0004252//serine-type endopeptidase activity	GO:0006508//proteolysis;GO:0006807//nitrogen compound metabolic process;GO:0007275//multicellular organism development;GO:0007399//nervous system development;GO:0007417//central nervous system development;GO:0007422//peripheral nervous system development;GO:0007517//muscle organ development;GO:0008150//biological_process;GO:0008152//metabolic process;GO:0009987//cellular process;GO:0010720//posit…	--
evm.TU.Chr4.742	155	161	153	718	1010	482	13.55	13.42	14.32	54.33	73.66	46.95	13.7633	58.3133	2.083	3.02832e-09	1.17856e-07	CG11583	XP_044761414.1 ribosome biogenesis protein BRX1 homolog [Coccinella septempunctata]	-	-	-	-	GO:0005575//cellular_component;GO:0005622//intracellular anatomical structure;GO:0005634//nucleus;GO:0005730//nucleolus;GO:0030684//preribosome;GO:0030687//preribosome, large subunit precursor;GO:0031974//membrane-enclosed lumen;GO:0031981//nuclear lumen;GO:0032991//protein-containing complex;GO:0043226//organelle;GO:0043227//membrane-bounded organelle;GO:0043228//non-membrane-bounded organelle;G…	GO:0003674//molecular_function;GO:0003676//nucleic acid binding;GO:0003723//RNA binding;GO:0005488//binding;GO:0008097//5S rRNA binding;GO:0019843//rRNA binding;GO:0042134//rRNA primary transcript binding;GO:0097159//organic cyclic compound binding;GO:1901363//heterocyclic compound binding	GO:0000027//ribosomal large subunit assembly;GO:0006139//nucleobase-containing compound metabolic process;GO:0006364//rRNA processing;GO:0006396//RNA processing;GO:0006725//cellular aromatic compound metabolic process;GO:0006807//nitrogen compound metabolic process;GO:0006996//organelle organization;GO:0008150//biological_process;GO:0008152//metabolic process;GO:0009987//cellular process;GO:00104…	--
MSTRG.11582	47107	46309	1	2	0	0	671.17	629.37	0.02	0.02	0	0	433.52	0.00666667	-15.9888	3.05525e-09	1.18625e-07	--	XP_045478285.1 titin-like isoform X1 [Harmonia axyridis]	-	-	-	-	-	-	-	--
MSTRG.3310	96	204	62	0	1	1	4.72	9.63	3.29	0	0.04	0.06	5.88	0.0333333	-7.46271	3.32611e-09	1.2884e-07	--	XP_044746805.1 tetracycline resistance protein, class H-like isoform X1 [Coccinella septempunctata]	-	-	-	-	-	GO:0022857//transmembrane transporter activity	GO:0055085//transmembrane transport	--
MSTRG.13423	11	8	3	228	234	79	0.3	0.21	0.09	5.39	5.33	2.4	0.2	4.37333	4.45066	3.35481e-09	1.29649e-07	pb	XP_044761454.1 homeotic protein proboscipedia [Coccinella septempunctata]	-	-	-	-	GO:0005575//cellular_component;GO:0005622//intracellular anatomical structure;GO:0005634//nucleus;GO:0043226//organelle;GO:0043227//membrane-bounded organelle;GO:0043229//intracellular organelle;GO:0043231//intracellular membrane-bounded organelle	GO:0000976//transcription cis-regulatory region binding;GO:0000977//RNA polymerase II transcription regulatory region sequence-specific DNA binding;GO:0000978//RNA polymerase II cis-regulatory region sequence-specific DNA binding;GO:0000981//DNA-binding transcription factor activity, RNA polymerase II-specific;GO:0000987//cis-regulatory region sequence-specific DNA binding;GO:0001067//transcripti…	GO:0000122//negative regulation of transcription by RNA polymerase II;GO:0000902//cell morphogenesis;GO:0000904//cell morphogenesis involved in differentiation;GO:0001101//response to acid chemical;GO:0001501//skeletal system development;GO:0001503//ossification;GO:0001649//osteoblast differentiation;GO:0001709//cell fate determination;GO:0002076//osteoblast development;GO:0003002//regionalizatio…	--
MSTRG.21827	0	0	0	69	1106	1304	0	0	0	12.08	186.58	293.82	0.001	164.16	17.3247	3.38474e-09	1.30501e-07	--	-	-	-	-	-	GO:0071821//FANCM-MHF complex	-	-	--
MSTRG.10581	15629	9671	7	0	0	0	1749.25	1045.56	0.93	0	0	0	931.913	0.001	-19.8298	3.43375e-09	1.32084e-07	--	-	-	-	-	-	-	-	-	--
evm.TU.Chr9.2336	295	231	597	10	10	23	10.88	8.13	23.58	0.32	0.31	0.95	14.1967	0.526667	-4.75252	3.44352e-09	1.32153e-07	DHRS13	GFV03961.1 DUF4817 domain-containing protein [Trichonephila clavipes]	-	-	-	-	-	GO:0003824//catalytic activity;GO:0004316//3-oxoacyl-[acyl-carrier-protein] reductase (NADPH) activity;GO:0008667//2,3-dihydro-2,3-dihydroxybenzoate dehydrogenase activity;GO:0008678//2-deoxy-D-gluconate 3-dehydrogenase activity;GO:0016491//oxidoreductase activity;GO:0016630//protochlorophyllide reductase activity;GO:0051287//NAD binding	GO:0000272//polysaccharide catabolic process;GO:0006633//fatty acid biosynthetic process;GO:0015995//chlorophyll biosynthetic process	--
MSTRG.10628	6838	5564	191	46	46	27	319.46	247.95	9.55	1.86	1.79	1.41	192.32	1.68667	-6.83319	3.46713e-09	1.32752e-07	--	XP_044758721.1 uncharacterized protein LOC123316616 [Coccinella septempunctata]	-	-	-	-	-	-	-	--
MSTRG.6440	2202	2774	25	0	0	0	84.6	101.66	1.03	0	0	0	62.43	0.001	-15.93	3.482e-09	1.33014e-07	--	XP_044748971.1 uncharacterized protein LOC123309773 isoform X1 [Coccinella septempunctata]	-	-	-	-	-	-	-	--
MSTRG.2652	622	318	46	0	0	0	49.14	23.97	3.89	0	0	0	25.6667	0.001	-14.6476	3.63006e-09	1.38351e-07	--	XP_045464978.1 uncharacterized protein LOC123674116 [Harmonia axyridis]	-	-	-	-	-	-	-	--
MSTRG.10637	17714	19870	1	5	8	1	1165.73	1247.29	0.07	0.28	0.44	0.07	804.363	0.263333	-11.5767	3.70455e-09	1.40866e-07	Gapdh2	XP_045476759.1 glyceraldehyde-3-phosphate dehydrogenase 1-like isoform X1 [Harmonia axyridis]	Metabolism;Human Diseases;Human Diseases;Human Diseases;Metabolism;Human Diseases;Environmental Information Processing;Metabolism;Metabolism	Global and overview maps;Neurodegenerative disease;Infectious disease: bacterial;Cardiovascular disease;Global and overview maps;Infectious disease: bacterial;Signal transduction;Carbohydrate metabolism;Global and overview maps	ko01100//Metabolic pathways;ko05010//Alzheimer disease;ko05132//Salmonella infection;ko05415//Diabetic cardiomyopathy;ko01200//Carbon metabolism;ko05130//Pathogenic Escherichia coli infection;ko04066//HIF-1 signaling pathway;ko00010//Glycolysis / Gluconeogenesis;ko01230//Biosynthesis of amino acids	K00134;K00134;K00134;K00134;K00134;K00134;K00134;K00134;K00134	GO:0005575//cellular_component;GO:0005622//intracellular anatomical structure;GO:0005634//nucleus;GO:0005635//nuclear envelope;GO:0005737//cytoplasm;GO:0005811//lipid droplet;GO:0005829//cytosol;GO:0005856//cytoskeleton;GO:0005886//plasma membrane;GO:0012505//endomembrane system;GO:0015630//microtubule cytoskeleton;GO:0016020//membrane;GO:0031090//organelle membrane;GO:0031965//nuclear membrane;G…	GO:0000166//nucleotide binding;GO:0003674//molecular_function;GO:0003824//catalytic activity;GO:0004073//aspartate-semialdehyde dehydrogenase activity;GO:0004365//glyceraldehyde-3-phosphate dehydrogenase (NAD+) (phosphorylating) activity;GO:0004857//enzyme inhibitor activity;GO:0004866//endopeptidase inhibitor activity;GO:0005488//binding;GO:0005515//protein binding;GO:0008017//microtubule bindin…	GO:0000226//microtubule cytoskeleton organization;GO:0000740//nuclear membrane fusion;GO:0001817//regulation of cytokine production;GO:0001819//positive regulation of cytokine production;GO:0001906//cell killing;GO:0001907//killing by symbiont of host cells;GO:0002376//immune system process;GO:0002791//regulation of peptide secretion;GO:0002793//positive regulation of peptide secretion;GO:0005975…	--
MSTRG.11878	5008	6647	4	0	1	1	210.21	266.13	0.18	0	0.04	0.05	158.84	0.03	-12.3703	3.82366e-09	1.45063e-07	--	XP_045477253.1 uncharacterized protein LOC123682584 [Harmonia axyridis]	-	-	-	-	-	GO:0005515//protein binding	-	--
MSTRG.16842	1162	1295	13	3	2	1	14.93	15.87	0.18	0.03	0.02	0.01	10.3267	0.02	-9.01216	3.85e-09	1.45729e-07	--	XP_044752801.1 uncharacterized protein LOC123312439 isoform X1 [Coccinella septempunctata]	-	-	-	-	GO:0016020//membrane	GO:0003677//DNA binding;GO:0003700//DNA-binding transcription factor activity;GO:0005216//ion channel activity	GO:0006355//regulation of transcription, DNA-templated;GO:0006808//regulation of nitrogen utilization;GO:0006811//ion transport;GO:0055085//transmembrane transport	--
MSTRG.3389	793	634	1043	389	406	234	28.57	21.79	40.23	12.13	12.2	9.4	30.1967	11.2433	-1.42532	4.16066e-09	1.57129e-07	--	KAG5881060.1 hypothetical protein JTB14_014120 [Gonioctena quinquepunctata]	-	-	-	-	-	-	-	--
MSTRG.15168	108	79	57	1583	1261	447	1.94	1.35	1.1	24.61	18.89	8.94	1.46333	17.48	3.57837	4.6069e-09	1.73565e-07	l(2)03659	XP_044753080.1 ATP-binding cassette sub-family C member 4-like isoform X1 [Coccinella septempunctata]	Environmental Information Processing;Organismal Systems;Environmental Information Processing;Human Diseases	Signal transduction;Digestive system;Membrane transport;Drug resistance: antineoplastic	ko04024//cAMP signaling pathway;ko04976//Bile secretion;ko02010//ABC transporters;ko01523//Antifolate resistance	K05673;K05673;K05673;K05673	GO:0005575//cellular_component;GO:0005887//integral component of plasma membrane;GO:0009380//excinuclease repair complex;GO:0009898//cytoplasmic side of plasma membrane;GO:0016021//integral component of membrane;GO:0043190//ATP-binding cassette (ABC) transporter complex;GO:0055051//ATP-binding cassette (ABC) transporter complex, integrated substrate binding;GO:0055052//ATP-binding cassette (ABC) …	GO:0003697//single-stranded DNA binding;GO:0004527//exonuclease activity;GO:0005260//intracellularly ATP-gated chloride channel activity;GO:0005319//lipid transporter activity;GO:0005524//ATP binding;GO:0005525//GTP binding;GO:0009381//excinuclease ABC activity;GO:0015220//choline transmembrane transporter activity;GO:0015221//lipopolysaccharide transmembrane transporter activity;GO:0015412//ABC-…	GO:0000910//cytokinesis;GO:0006260//DNA replication;GO:0006281//DNA repair;GO:0006289//nucleotide-excision repair;GO:0006310//DNA recombination;GO:0006810//transport;GO:0006817//phosphate ion transport;GO:0006824//cobalt ion transport;GO:0006855//xenobiotic transmembrane transport;GO:0006869//lipid transport;GO:0008150//biological_process;GO:0008272//sulfate transport;GO:0009432//SOS response;GO:…	--
MSTRG.4674	309	264	298	1314	1948	945	41.55	33.86	42.9	152.98	218.56	141.61	39.4367	171.05	2.11681	4.61681e-09	1.73565e-07	snu13	XP_019876876.1 PREDICTED: NHP2-like protein 1 [Aethina tumida]	Genetic Information Processing;Genetic Information Processing	Transcription;Translation	ko03040//Spliceosome;ko03008//Ribosome biogenesis in eukaryotes	K12845;K12845	GO:0001651//dense fibrillar component;GO:0005575//cellular_component;GO:0005622//intracellular anatomical structure;GO:0005634//nucleus;GO:0005654//nucleoplasm;GO:0005681//spliceosomal complex;GO:0005684//U2-type spliceosomal complex;GO:0005690//U4atac snRNP;GO:0005730//nucleolus;GO:0005732//sno(s)RNA-containing ribonucleoprotein complex;GO:0030532//small nuclear ribonucleoprotein complex;GO:0030…	GO:0003674//molecular_function;GO:0003676//nucleic acid binding;GO:0003723//RNA binding;GO:0003729//mRNA binding;GO:0005488//binding;GO:0005515//protein binding;GO:0017069//snRNA binding;GO:0019899//enzyme binding;GO:0030515//snoRNA binding;GO:0030621//U4 snRNA binding;GO:0030622//U4atac snRNA binding;GO:0034511//U3 snoRNA binding;GO:0034512//box C/D RNA binding;GO:0051117//ATPase binding;GO:0097…	GO:0000003//reproduction;GO:0000375//RNA splicing, via transesterification reactions;GO:0000377//RNA splicing, via transesterification reactions with bulged adenosine as nucleophile;GO:0000398//mRNA splicing, via spliceosome;GO:0000462//maturation of SSU-rRNA from tricistronic rRNA transcript (SSU-rRNA, 5.8S rRNA, LSU-rRNA);GO:0000470//maturation of LSU-rRNA;GO:0000491//small nucleolar ribonucleo…	--
evm.TU.Chr6.631	123	111	39	1	3	2	10.49	9.03	3.56	0.07	0.21	0.19	7.69333	0.156667	-5.61784	4.71518e-09	1.76862e-07	Orct2	XP_045481343.1 organic cation transporter protein-like [Harmonia axyridis]	Human Diseases	Cancer: overview	ko05231//Choline metabolism in cancer	K08202	GO:0005575//cellular_component;GO:0005886//plasma membrane;GO:0005887//integral component of plasma membrane;GO:0016020//membrane;GO:0016021//integral component of membrane;GO:0031224//intrinsic component of membrane;GO:0031226//intrinsic component of plasma membrane;GO:0071944//cell periphery	GO:0003674//molecular_function;GO:0005215//transporter activity;GO:0008028//monocarboxylic acid transmembrane transporter activity;GO:0008509//anion transmembrane transporter activity;GO:0008514//organic anion transmembrane transporter activity;GO:0015075//ion transmembrane transporter activity;GO:0015114//phosphate ion transmembrane transporter activity;GO:0015295//solute:proton symporter activi…	GO:0006810//transport;GO:0006811//ion transport;GO:0006817//phosphate ion transport;GO:0006820//anion transport;GO:0008150//biological_process;GO:0008643//carbohydrate transport;GO:0015711//organic anion transport;GO:0015718//monocarboxylic acid transport;GO:0034220//ion transmembrane transport;GO:0042908//xenobiotic transport;GO:0051179//localization;GO:0051234//establishment of localization;GO:…	--
MSTRG.17967	2	3	5	147	171	34	0.09	0.14	0.25	6.01	6.73	1.79	0.16	4.84333	4.91986	4.91543e-09	1.83957e-07	Hey	XP_044766099.1 hairy/enhancer-of-split related with YRPW motif protein [Coccinella septempunctata]	Human Diseases;Human Diseases;Human Diseases;Environmental Information Processing	Cancer: overview;Infectious disease: viral;Cancer: specific types;Signal transduction	ko05200//Pathways in cancer;ko05165//Human papillomavirus infection;ko05224//Breast cancer;ko04330//Notch signaling pathway	K09091;K09091;K09091;K09091	GO:0005575//cellular_component;GO:0005622//intracellular anatomical structure;GO:0005634//nucleus;GO:0005654//nucleoplasm;GO:0005737//cytoplasm;GO:0031974//membrane-enclosed lumen;GO:0031981//nuclear lumen;GO:0043226//organelle;GO:0043227//membrane-bounded organelle;GO:0043229//intracellular organelle;GO:0043231//intracellular membrane-bounded organelle;GO:0043233//organelle lumen;GO:0070013//int…	GO:0000981//DNA-binding transcription factor activity, RNA polymerase II-specific;GO:0001227//DNA-binding transcription repressor activity, RNA polymerase II-specific;GO:0003674//molecular_function;GO:0003676//nucleic acid binding;GO:0003677//DNA binding;GO:0003690//double-stranded DNA binding;GO:0003696//satellite DNA binding;GO:0003700//DNA-binding transcription factor activity;GO:0005488//bind…	GO:0000003//reproduction;GO:0000122//negative regulation of transcription by RNA polymerase II;GO:0001503//ossification;GO:0001525//angiogenesis;GO:0001568//blood vessel development;GO:0001570//vasculogenesis;GO:0001649//osteoblast differentiation;GO:0001655//urogenital system development;GO:0001657//ureteric bud development;GO:0001701//in utero embryonic development;GO:0001709//cell fate determi…	--
MSTRG.22667	1177	629	37	0	0	0	170.27	86.8	5.73	0	0	0	87.6	0.001	-16.4186	4.96348e-09	1.85337e-07	--	-	-	-	-	-	GO:0005576//extracellular region;GO:0009332//glutamate-tRNA ligase complex;GO:0042729//DASH complex;GO:0072686//mitotic spindle	GO:0004818//glutamate-tRNA ligase activity;GO:0008200//ion channel inhibitor activity	GO:0006424//glutamyl-tRNA aminoacylation;GO:0008608//attachment of spindle microtubules to kinetochore	--
MSTRG.15843	20120	21697	21	19	23	20	857.38	881.93	0.96	0.7	0.82	0.95	580.09	0.823333	-9.46058	5.06095e-09	1.88552e-07	PAOX	XP_045472266.1 peroxisomal N(1)-acetyl-spermine/spermidine oxidase [Harmonia axyridis]	Metabolism;Metabolism;Metabolism	Global and overview maps;Amino acid metabolism;Metabolism of other amino acids	ko01100//Metabolic pathways;ko00330//Arginine and proline metabolism;ko00410//beta-Alanine metabolism	K12259;K12259;K12259	GO:0005575//cellular_component;GO:0005622//intracellular anatomical structure;GO:0005737//cytoplasm;GO:0009331//glycerol-3-phosphate dehydrogenase complex;GO:0009342//glutamate synthase complex (NADPH)	GO:0003674//molecular_function;GO:0003824//catalytic activity;GO:0004148//dihydrolipoyl dehydrogenase activity;GO:0004355//glutamate synthase (NADPH) activity;GO:0004368//glycerol-3-phosphate dehydrogenase (quinone) activity;GO:0004729//oxygen-dependent protoporphyrinogen oxidase activity;GO:0016166//phytoene dehydrogenase activity;GO:0016491//oxidoreductase activity;GO:0016701//oxidoreductase ac…	GO:0006071//glycerol metabolic process;GO:0006096//glycolytic process;GO:0006537//glutamate biosynthetic process;GO:0006744//ubiquinone biosynthetic process;GO:0006779//porphyrin-containing compound biosynthetic process;GO:0008150//biological_process;GO:0008152//metabolic process;GO:0009228//thiamine biosynthetic process;GO:0015995//chlorophyll biosynthetic process;GO:0016117//carotenoid biosynth…	--
MSTRG.5314	90	45	170	0	1	0	13.66	6.51	27.61	0	0.13	0	15.9267	0.0433333	-8.52175	5.10057e-09	1.89602e-07	--	-	-	-	-	-	-	-	-	--
MSTRG.10142	5	9	7	206	146	48	0.28	0.48	0.42	9.98	6.82	2.99	0.393333	6.59667	4.06791	5.17706e-09	1.91907e-07	HLX	XP_045480599.1 H2.0-like homeobox protein [Harmonia axyridis]	-	-	-	-	GO:0005575//cellular_component;GO:0005622//intracellular anatomical structure;GO:0005634//nucleus;GO:0043226//organelle;GO:0043227//membrane-bounded organelle;GO:0043229//intracellular organelle;GO:0043231//intracellular membrane-bounded organelle	GO:0000981//DNA-binding transcription factor activity, RNA polymerase II-specific;GO:0003674//molecular_function;GO:0003676//nucleic acid binding;GO:0003677//DNA binding;GO:0003700//DNA-binding transcription factor activity;GO:0005488//binding;GO:0043565//sequence-specific DNA binding;GO:0097159//organic cyclic compound binding;GO:0140110//transcription regulator activity;GO:1901363//heterocyclic…	GO:0001889//liver development;GO:0002682//regulation of immune system process;GO:0002683//negative regulation of immune system process;GO:0002684//positive regulation of immune system process;GO:0002694//regulation of leukocyte activation;GO:0002695//negative regulation of leukocyte activation;GO:0002696//positive regulation of leukocyte activation;GO:0002697//regulation of immune effector proces…	--
MSTRG.21542	13	10	6	348	137	134	0.22	0.16	0.11	5.18	1.96	2.57	0.163333	3.23667	4.30862	5.18573e-09	1.91907e-07	MYT1L	XP_044754860.1 myelin transcription factor 1 isoform X1 [Coccinella septempunctata]	-	-	-	-	GO:0005575//cellular_component;GO:0005622//intracellular anatomical structure;GO:0005634//nucleus;GO:0043226//organelle;GO:0043227//membrane-bounded organelle;GO:0043229//intracellular organelle;GO:0043231//intracellular membrane-bounded organelle	GO:0000981//DNA-binding transcription factor activity, RNA polymerase II-specific;GO:0001227//DNA-binding transcription repressor activity, RNA polymerase II-specific;GO:0003674//molecular_function;GO:0003700//DNA-binding transcription factor activity;GO:0004527//exonuclease activity;GO:0005488//binding;GO:0005524//ATP binding;GO:0008270//zinc ion binding;GO:0043167//ion binding;GO:0043169//catio…	GO:0000122//negative regulation of transcription by RNA polymerase II;GO:0002119//nematode larval development;GO:0002164//larval development;GO:0006260//DNA replication;GO:0006310//DNA recombination;GO:0006355//regulation of transcription, DNA-templated;GO:0006357//regulation of transcription by RNA polymerase II;GO:0007059//chromosome segregation;GO:0007275//multicellular organism development;GO…	--
MSTRG.6869	6	5	1	375	470	65	0.54	0.43	0.1	29.39	35.5	6.56	0.356667	23.8167	6.06125	5.42699e-09	2.00388e-07	--	XP_044762551.1 uncharacterized protein LOC123319566 [Coccinella septempunctata]	-	-	-	-	GO:0005575//cellular_component;GO:0005622//intracellular anatomical structure;GO:0005737//cytoplasm;GO:0005739//mitochondrion;GO:0005740//mitochondrial envelope;GO:0005743//mitochondrial inner membrane;GO:0005746//mitochondrial respirasome;GO:0005747//mitochondrial respiratory chain complex I;GO:0016020//membrane;GO:0019866//organelle inner membrane;GO:0030964//NADH dehydrogenase complex;GO:00310…	GO:0005515//protein binding	GO:0006996//organelle organization;GO:0007005//mitochondrion organization;GO:0008150//biological_process;GO:0009987//cellular process;GO:0010257//NADH dehydrogenase complex assembly;GO:0016043//cellular component organization;GO:0022607//cellular component assembly;GO:0032981//mitochondrial respiratory chain complex I assembly;GO:0033108//mitochondrial respiratory chain complex assembly;GO:003462…	--
evm.TU.Chr10.2154	6	6	2	715	462	58	0.46	0.44	0.16	47.7	29.7	4.98	0.353333	27.46	6.28016	5.46356e-09	2.0129e-07	otk	XP_045463115.1 tyrosine-protein kinase-like otk [Harmonia axyridis]	-	-	-	-	GO:0005575//cellular_component;GO:0005886//plasma membrane;GO:0005887//integral component of plasma membrane;GO:0005911//cell-cell junction;GO:0016020//membrane;GO:0016021//integral component of membrane;GO:0030054//cell junction;GO:0031224//intrinsic component of membrane;GO:0031226//intrinsic component of plasma membrane;GO:0071944//cell periphery	GO:0000166//nucleotide binding;GO:0003674//molecular_function;GO:0003824//catalytic activity;GO:0004672//protein kinase activity;GO:0004713//protein tyrosine kinase activity;GO:0004714//transmembrane receptor protein tyrosine kinase activity;GO:0004888//transmembrane signaling receptor activity;GO:0005102//signaling receptor binding;GO:0005488//binding;GO:0005515//protein binding;GO:0005524//ATP …	GO:0000003//reproduction;GO:0000902//cell morphogenesis;GO:0000904//cell morphogenesis involved in differentiation;GO:0001101//response to acid chemical;GO:0001568//blood vessel development;GO:0001736//establishment of planar polarity;GO:0001738//morphogenesis of a polarized epithelium;GO:0001838//embryonic epithelial tube formation;GO:0001841//neural tube formation;GO:0001843//neural tube closur…	--
MSTRG.8890	472	702	332	2	0	7	60.65	86.04	45.67	0.22	0	1	64.12	0.406667	-7.30078	5.85514e-09	2.15238e-07	--	AVH84909.1 odorant binding protein 1 [Harmonia axyridis]	-	-	-	-	-	GO:0005549//odorant binding	-	--
MSTRG.14083	7621	8950	4	0	0	1	402.96	451.41	0.23	0	0	0.06	284.867	0.02	-13.798	5.96729e-09	2.18875e-07	MOK	XP_044762257.1 MAPK/MAK/MRK overlapping kinase-like isoform X1 [Coccinella septempunctata]	-	-	-	-	GO:0005575//cellular_component;GO:0005622//intracellular anatomical structure;GO:0005634//nucleus;GO:0005737//cytoplasm;GO:0005929//cilium;GO:0042995//cell projection;GO:0043226//organelle;GO:0043227//membrane-bounded organelle;GO:0043229//intracellular organelle;GO:0043231//intracellular membrane-bounded organelle;GO:0097546//ciliary base;GO:0120025//plasma membrane bounded cell projection	GO:0000166//nucleotide binding;GO:0003674//molecular_function;GO:0003824//catalytic activity;GO:0004672//protein kinase activity;GO:0004674//protein serine/threonine kinase activity;GO:0004693//cyclin-dependent protein serine/threonine kinase activity;GO:0005488//binding;GO:0005524//ATP binding;GO:0016301//kinase activity;GO:0016740//transferase activity;GO:0016772//transferase activity, transfer…	GO:0006464//cellular protein modification process;GO:0006468//protein phosphorylation;GO:0006793//phosphorus metabolic process;GO:0006796//phosphate-containing compound metabolic process;GO:0006807//nitrogen compound metabolic process;GO:0007154//cell communication;GO:0007165//signal transduction;GO:0008150//biological_process;GO:0008152//metabolic process;GO:0009987//cellular process;GO:0010468/…	--
evm.TU.Chr8.1099	5361	5716	125	14	49	9	68.4	69.57	1.71	0.15	0.52	0.13	46.56	0.266667	-7.44791	6.05531e-09	2.21614e-07	--	XP_045474436.1 uncharacterized protein LOC123680539 [Harmonia axyridis]	-	-	-	-	-	-	-	--
MSTRG.11573	896	832	2602	1	0	9	62.34	55.21	193.81	0.06	0	0.7	103.787	0.253333	-8.67837	6.14768e-09	2.24499e-07	--	-	-	-	-	-	-	-	-	--
MSTRG.5225	33	41	75	435	329	264	1.71	2.03	4.16	19.51	14.22	15.24	2.63333	16.3233	2.63197	6.22535e-09	2.26836e-07	foxf1	XP_044756154.1 forkhead box protein biniou-like [Coccinella septempunctata]	-	-	-	-	GO:0005575//cellular_component;GO:0005622//intracellular anatomical structure;GO:0005634//nucleus;GO:0005667//transcription regulator complex;GO:0032991//protein-containing complex;GO:0043226//organelle;GO:0043227//membrane-bounded organelle;GO:0043229//intracellular organelle;GO:0043231//intracellular membrane-bounded organelle	GO:0000976//transcription cis-regulatory region binding;GO:0000977//RNA polymerase II transcription regulatory region sequence-specific DNA binding;GO:0000981//DNA-binding transcription factor activity, RNA polymerase II-specific;GO:0001067//transcription regulatory region nucleic acid binding;GO:0001228//DNA-binding transcription activator activity, RNA polymerase II-specific;GO:0003674//molecul…	GO:0000122//negative regulation of transcription by RNA polymerase II;GO:0001568//blood vessel development;GO:0001570//vasculogenesis;GO:0001655//urogenital system development;GO:0001701//in utero embryonic development;GO:0001704//formation of primary germ layer;GO:0001707//mesoderm formation;GO:0001710//mesodermal cell fate commitment;GO:0001738//morphogenesis of a polarized epithelium;GO:000175…	--
evm.TU.Chr2.1473	720	656	54	8	11	3	43.49	37.8	3.52	0.43	0.55	0.23	28.27	0.403333	-6.13116	6.3177e-09	2.29347e-07	--	XP_030758072.1 uncharacterized protein LOC115883811 [Sitophilus oryzae]	-	-	-	-	-	-	-	--
MSTRG.4318	17957	21662	1	0	0	1	509.53	586.31	0.03	0	0	0.03	365.29	0.01	-15.1568	6.32193e-09	2.29347e-07	--	XP_045464857.1 unconventional myosin-XVIIIa-like isoform X1 [Harmonia axyridis]	-	-	-	-	-	-	-	--
MSTRG.13672	21661	25968	2	0	0	0	2167.95	2383.45	0.22	0	0	0	1517.21	0.001	-20.533	6.57984e-09	2.38182e-07	GLIPR1L1	XP_045483421.1 CRISP/Allergen/PR-1-like [Harmonia axyridis]	-	-	-	-	-	-	-	--
MSTRG.11737	14	18	17	125	146	119	0.67	0.83	0.88	5.21	5.87	6.39	0.793333	5.82333	2.87585	6.60907e-09	2.38719e-07	ppk28	XP_044758991.1 uncharacterized protein LOC123316815 [Coccinella septempunctata]	-	-	-	-	GO:0016020//membrane	GO:0005272//sodium channel activity	GO:0006814//sodium ion transport	--
evm.TU.Chr3.924	79	81	161	693	670	462	5.11	5	11.16	38.85	36.19	33.33	7.09	36.1233	2.34907	6.7141e-09	2.41985e-07	--	XP_044758989.1 pickpocket protein 28-like [Coccinella septempunctata]	-	-	-	-	GO:0016020//membrane	GO:0005272//sodium channel activity	GO:0006814//sodium ion transport	--
MSTRG.13344	0	0	0	64	65	74	0	0	0	4.56	4.46	6.78	0.001	5.26667	12.3627	6.80343e-09	2.44673e-07	--	XP_044760922.1 uncharacterized protein LOC123318379 [Coccinella septempunctata]	-	-	-	-	-	-	-	--
MSTRG.24473	8134	9112	36	25	23	9	204.89	218.94	0.97	0.55	0.48	0.25	141.6	0.426667	-8.3745	6.88421e-09	2.47042e-07	--	XP_044757545.1 uncharacterized protein LOC123315765 isoform X2 [Coccinella septempunctata]	-	-	-	-	-	-	-	--
MSTRG.5868	19	12	3	418	388	357	0.8	0.48	0.14	15.31	13.69	16.8	0.473333	15.2667	5.01138	6.91325e-09	2.47548e-07	--	-	-	-	-	-	-	-	-	--
MSTRG.945	1034	1105	22	5	1	1	76.94	79.44	1.28	0.46	0.1	0.13	52.5533	0.23	-7.836	6.94093e-09	2.48004e-07	--	XP_044763028.1 ciliogenesis-associated TTC17-interacting protein [Coccinella septempunctata]	-	-	-	-	-	GO:0003677//DNA binding	-	--
MSTRG.10809	980	1090	1523	511	546	381	61.69	65.44	102.63	27.85	28.68	26.73	76.5867	27.7533	-1.46443	6.97534e-09	2.48697e-07	Stub1	XP_044760730.1 E3 ubiquitin-protein ligase CHIP [Coccinella septempunctata]	Genetic Information Processing;Genetic Information Processing	Folding, sorting and degradation;Folding, sorting and degradation	ko04141//Protein processing in endoplasmic reticulum;ko04120//Ubiquitin mediated proteolysis	K09561;K09561	GO:0000151//ubiquitin ligase complex;GO:0005575//cellular_component;GO:0005622//intracellular anatomical structure;GO:0005634//nucleus;GO:0005654//nucleoplasm;GO:0005737//cytoplasm;GO:0005783//endoplasmic reticulum;GO:0005829//cytosol;GO:0012505//endomembrane system;GO:0016234//inclusion body;GO:0019867//outer membrane;GO:0030016//myofibril;GO:0030017//sarcomere;GO:0030018//Z disc;GO:0031371//ubi…	GO:0001664//G protein-coupled receptor binding;GO:0003674//molecular_function;GO:0003824//catalytic activity;GO:0004842//ubiquitin-protein transferase activity;GO:0005102//signaling receptor binding;GO:0005488//binding;GO:0005515//protein binding;GO:0016740//transferase activity;GO:0019787//ubiquitin-like protein transferase activity;GO:0019899//enzyme binding;GO:0019900//kinase binding;GO:001990…	GO:0000003//reproduction;GO:0000209//protein polyubiquitination;GO:0001101//response to acid chemical;GO:0001666//response to hypoxia;GO:0002931//response to ischemia;GO:0006139//nucleobase-containing compound metabolic process;GO:0006259//DNA metabolic process;GO:0006281//DNA repair;GO:0006457//protein folding;GO:0006464//cellular protein modification process;GO:0006508//proteolysis;GO:0006511//…	--
MSTRG.11634	829	138	270	14	5	10	92.37	14.67	32.21	1.35	0.46	1.24	46.4167	1.01667	-5.51272	7.33928e-09	2.61111e-07	--	XP_044760548.1 uncharacterized protein LOC123317973 [Coccinella septempunctata]	-	-	-	-	-	-	-	--
MSTRG.24467	4275	4965	1	1	2	1	272.74	306.61	0.07	0.06	0.1	0.07	193.14	0.0766667	-11.2988	7.48249e-09	2.65421e-07	CYP95	XP_044757157.1 uncharacterized protein LOC123315505 [Coccinella septempunctata]	-	-	-	-	-	GO:0003674//molecular_function;GO:0003755//peptidyl-prolyl cis-trans isomerase activity;GO:0003824//catalytic activity;GO:0016853//isomerase activity;GO:0016859//cis-trans isomerase activity;GO:0140096//catalytic activity, acting on a protein	GO:0000413//protein peptidyl-prolyl isomerization;GO:0006464//cellular protein modification process;GO:0006807//nitrogen compound metabolic process;GO:0008150//biological_process;GO:0008152//metabolic process;GO:0009987//cellular process;GO:0018193//peptidyl-amino acid modification;GO:0018208//peptidyl-proline modification;GO:0019538//protein metabolic process;GO:0036211//protein modification pro…	--
evm.TU.Chr2.387	25	18	20	356	184	123	2.46	1.69	2.11	30.39	15.14	13.52	2.08667	19.6833	3.2377	7.49243e-09	2.65421e-07	--	XP_044748134.1 uncharacterized protein LOC123309213 [Coccinella septempunctata]	-	-	-	-	-	-	-	--
evm.TU.Chr5.1059	1159	1830	176	39	29	19	69.71	104.99	11.33	2.03	1.46	1.27	62.01	1.58667	-5.28843	7.53621e-09	2.66403e-07	--	GFS94492.1 DUF4817 domain-containing protein [Trichonephila clavipes]	-	-	-	-	-	-	-	--
evm.TU.Chr1.3357	48	201	337	2	0	0	8.36	33.17	62.37	0.36	0	0	34.6333	0.12	-8.17298	7.66106e-09	2.7024e-07	--	XP_045460210.1 chromosome-associated kinesin KIF4 isoform X1 [Harmonia axyridis]	-	-	-	-	-	-	-	--
MSTRG.19584	1581	1929	4074	226	481	99	55.68	64.64	155.79	6.99	14.33	3.94	92.0367	8.42	-3.45032	8.05233e-09	2.83438e-07	--	XP_044745008.1 uncharacterized protein LOC123306886 isoform X1 [Coccinella septempunctata]	-	-	-	-	-	-	-	--
MSTRG.3830	124	160	42	1	1	0	7.64	9.41	2.77	0.05	0.05	0	6.60667	0.0333333	-7.63081	8.17442e-09	2.87126e-07	LIPH	XP_044746380.1 phospholipase A1-like [Coccinella septempunctata]	-	-	-	-	GO:0005576//extracellular region	GO:0004465//lipoprotein lipase activity;GO:0004806//triglyceride lipase activity;GO:0008289//lipid binding;GO:0016787//hydrolase activity	GO:0006629//lipid metabolic process;GO:0006869//lipid transport	--
MSTRG.21333	533	446	581	1938	1878	1177	12.41	9.9	14.53	39.39	36.79	30.65	12.28	35.61	1.53597	8.32318e-09	2.91734e-07	CREB1	XP_044753512.1 cyclic AMP-responsive element-binding protein 1 isoform X12 [Coccinella septempunctata]	Human Diseases;Human Diseases;Organismal Systems;Environmental Information Processing;Human Diseases;Human Diseases;Human Diseases;Human Diseases;Environmental Information Processing;Human Diseases;Environmental Information Processing;Human Diseases;Organismal Systems;Environmental Information Processing;Organismal Systems;Organismal Systems;Organismal Systems;Organismal Systems;Organismal System…	Neurodegenerative disease;Neurodegenerative disease;Environmental adaptation;Signal transduction;Infectious disease: viral;Cancer: overview;Infectious disease: viral;Cancer: overview;Signal transduction;Infectious disease: viral;Signal transduction;Endocrine and metabolic disease;Endocrine system;Signal transduction;Circulatory system;Endocrine system;Endocrine system;Endocrine system;Environment…	ko05016//Huntington disease;ko05020//Prion disease;ko04714//Thermogenesis;ko04024//cAMP signaling pathway;ko05165//Human papillomavirus infection;ko05207//Chemical carcinogenesis - receptor activation;ko05166//Human T-cell leukemia virus 1 infection;ko05203//Viral carcinogenesis;ko04151//PI3K-Akt signaling pathway;ko05163//Human cytomegalovirus infection;ko04022//cGMP-PKG signaling pathway;ko0493…	K05870;K05870;K05870;K05870;K05870;K05870;K05870;K05870;K05870;K05870;K05870;K05870;K05870;K05870;K05870;K05870;K05870;K05870;K05870;K05870;K05870;K05870;K05870;K05870;K05870;K05870;K05870;K05870;K05870;K05870;K05870;K05870;K05870;K05870;K05870;K05870;K05870;K05870;K05870;K05870;K05870;K05870	-	GO:0003677//DNA binding;GO:0003700//DNA-binding transcription factor activity;GO:0005515//protein binding	GO:0006355//regulation of transcription, DNA-templated	--
MSTRG.3985	1627	1317	1786	14452	8116	5782	14.01	10.82	16.46	107.72	58.3	55.48	13.7633	73.8333	2.42344	8.47848e-09	2.9655e-07	Ppn	XP_044747593.1 papilin [Coccinella septempunctata]	-	-	-	-	GO:0005575//cellular_component;GO:0005576//extracellular region;GO:0005604//basement membrane;GO:0031012//extracellular matrix;GO:0062023//collagen-containing extracellular matrix	GO:0003674//molecular_function;GO:0003824//catalytic activity;GO:0004857//enzyme inhibitor activity;GO:0004866//endopeptidase inhibitor activity;GO:0004867//serine-type endopeptidase inhibitor activity;GO:0005198//structural molecule activity;GO:0005201//extracellular matrix structural constituent;GO:0008233//peptidase activity;GO:0016787//hydrolase activity;GO:0030234//enzyme regulator activity;…	GO:0006508//proteolysis;GO:0006807//nitrogen compound metabolic process;GO:0007165//signal transduction;GO:0008150//biological_process;GO:0008152//metabolic process;GO:0009892//negative regulation of metabolic process;GO:0009987//cellular process;GO:0010466//negative regulation of peptidase activity;GO:0010605//negative regulation of macromolecule metabolic process;GO:0010951//negative regulation…	--
MSTRG.21972	1121	1272	1142	16	29	66	65.73	71.14	71.69	0.81	1.42	4.31	69.52	2.18	-4.99503	8.66464e-09	3.02274e-07	hpd	XP_044754776.1 4-hydroxyphenylpyruvate dioxygenase [Coccinella septempunctata]	Metabolism;Metabolism;Metabolism;Metabolism	Global and overview maps;Metabolism of cofactors and vitamins;Amino acid metabolism;Amino acid metabolism	ko01100//Metabolic pathways;ko00130//Ubiquinone and other terpenoid-quinone biosynthesis;ko00350//Tyrosine metabolism;ko00360//Phenylalanine metabolism	K00457;K00457;K00457;K00457	GO:0000139//Golgi membrane;GO:0005575//cellular_component;GO:0005622//intracellular anatomical structure;GO:0005737//cytoplasm;GO:0005783//endoplasmic reticulum;GO:0005789//endoplasmic reticulum membrane;GO:0005794//Golgi apparatus;GO:0005829//cytosol;GO:0012505//endomembrane system;GO:0016020//membrane;GO:0031090//organelle membrane;GO:0031984//organelle subcompartment;GO:0042175//nuclear outer …	GO:0003674//molecular_function;GO:0003824//catalytic activity;GO:0003868//4-hydroxyphenylpyruvate dioxygenase activity;GO:0004462//lactoylglutathione lyase activity;GO:0005488//binding;GO:0016491//oxidoreductase activity;GO:0016701//oxidoreductase activity, acting on single donors with incorporation of molecular oxygen;GO:0016702//oxidoreductase activity, acting on single donors with incorporatio…	GO:0005975//carbohydrate metabolic process;GO:0006082//organic acid metabolic process;GO:0006520//cellular amino acid metabolic process;GO:0006558//L-phenylalanine metabolic process;GO:0006559//L-phenylalanine catabolic process;GO:0006570//tyrosine metabolic process;GO:0006572//tyrosine catabolic process;GO:0006725//cellular aromatic compound metabolic process;GO:0006807//nitrogen compound metabo…	--
evm.TU.Chr10.1679	152	125	235	27	13	3	6.09	4.78	10.08	0.94	0.43	0.13	6.98333	0.5	-3.80392	8.6786e-09	3.02274e-07	Tf2-11	KAH0817526.1 hypothetical protein GEV33_005265 [Tenebrio molitor]	-	-	-	-	-	GO:0000287//magnesium ion binding;GO:0004016//adenylate cyclase activity	GO:0006171//cAMP biosynthetic process	--
MSTRG.22451	4	1	9	639	119	234	0.19	0.07	0.65	24.43	4.14	13.57	0.303333	14.0467	5.53318	8.99353e-09	3.12586e-07	Gld	XP_044761088.1 glucose dehydrogenase [FAD, quinone]-like [Coccinella septempunctata]	-	-	-	-	-	GO:0003824//catalytic activity;GO:0008767//UDP-galactopyranose mutase activity;GO:0008812//choline dehydrogenase activity;GO:0016491//oxidoreductase activity;GO:0016614//oxidoreductase activity, acting on CH-OH group of donors;GO:0045550//geranylgeranyl reductase activity;GO:0050660//flavin adenine dinucleotide binding	GO:0009228//thiamine biosynthetic process;GO:0009273//peptidoglycan-based cell wall biogenesis;GO:0015995//chlorophyll biosynthetic process;GO:0019285//glycine betaine biosynthetic process from choline;GO:0030494//bacteriochlorophyll biosynthetic process	--
evm.TU.Chr8.1280	0	0	0	55	413	289	0	0	0	11.48	83.09	77.66	0.001	57.41	15.809	9.02087e-09	3.12881e-07	--	-	-	-	-	-	-	-	-	--
MSTRG.6447	2641	3806	11	8	6	2	106.79	146.8	0.48	0.28	0.2	0.09	84.69	0.19	-8.80005	9.3504e-09	3.23633e-07	--	XP_044766581.1 uncharacterized protein LOC123322668 [Coccinella septempunctata]	-	-	-	-	-	-	-	--
MSTRG.15566	4317	5180	82	28	30	14	134.55	154	2.74	0.76	0.78	0.49	97.0967	0.676667	-7.16483	9.49505e-09	3.27321e-07	EFHC2	XP_044752380.1 EF-hand domain-containing family member C2-like [Coccinella septempunctata]	-	-	-	-	GO:0005575//cellular_component	GO:0003674//molecular_function;GO:0005488//binding;GO:0005509//calcium ion binding;GO:0043167//ion binding;GO:0043169//cation binding;GO:0046872//metal ion binding	GO:0008150//biological_process;GO:0009987//cellular process;GO:0010033//response to organic substance;GO:0034097//response to cytokine;GO:0042221//response to chemical;GO:0050896//response to stimulus;GO:0051716//cellular response to stimulus;GO:0070887//cellular response to chemical stimulus;GO:0071310//cellular response to organic substance;GO:0071345//cellular response to cytokine stimulus;GO:…	--
MSTRG.9025	19	18	8	274	188	154	0.7	0.63	0.31	8.71	5.76	6.3	0.546667	6.92333	3.66273	9.49644e-09	3.27321e-07	Lcch3	XP_045480832.1 gamma-aminobutyric acid receptor subunit beta-like [Harmonia axyridis]	Environmental Information Processing;Organismal Systems;Organismal Systems;Human Diseases;Organismal Systems;Human Diseases	Signaling molecules and interaction;Nervous system;Nervous system;Substance dependence;Nervous system;Substance dependence	ko04080//Neuroactive ligand-receptor interaction;ko04723//Retrograde endocannabinoid signaling;ko04727//GABAergic synapse;ko05032//Morphine addiction;ko04726//Serotonergic synapse;ko05033//Nicotine addiction	K05181;K05181;K05181;K05181;K05181;K05181	GO:0005575//cellular_component;GO:0005886//plasma membrane;GO:0016020//membrane;GO:0016021//integral component of membrane;GO:0030054//cell junction;GO:0031224//intrinsic component of membrane;GO:0032991//protein-containing complex;GO:0034702//ion channel complex;GO:0034707//chloride channel complex;GO:0043235//receptor complex;GO:0045202//synapse;GO:0045211//postsynaptic membrane;GO:0071944//cel…	GO:0003674//molecular_function;GO:0004888//transmembrane signaling receptor activity;GO:0004890//GABA-A receptor activity;GO:0005215//transporter activity;GO:0005216//ion channel activity;GO:0005230//extracellular ligand-gated ion channel activity;GO:0005253//anion channel activity;GO:0005254//chloride channel activity;GO:0008509//anion transmembrane transporter activity;GO:0015075//ion transmemb…	GO:0006810//transport;GO:0006811//ion transport;GO:0006820//anion transport;GO:0006821//chloride transport;GO:0007154//cell communication;GO:0007165//signal transduction;GO:0007267//cell-cell signaling;GO:0007268//chemical synaptic transmission;GO:0008150//biological_process;GO:0009987//cellular process;GO:0015698//inorganic anion transport;GO:0023052//signaling;GO:0034220//ion transmembrane tran…	--
MSTRG.10263	3575	4447	12499	266	144	376	195.67	232.17	732.39	12.61	6.58	22.93	386.743	14.04	-4.78376	9.53686e-09	3.28032e-07	vnd	XP_044749213.1 homeobox protein Nkx-2.2a-like isoform X2 [Coccinella septempunctata]	Human Diseases	Endocrine and metabolic disease	ko04950//Maturity onset diabetes of the young	K08029	GO:0005575//cellular_component;GO:0005622//intracellular anatomical structure;GO:0005634//nucleus;GO:0005654//nucleoplasm;GO:0031974//membrane-enclosed lumen;GO:0031981//nuclear lumen;GO:0043226//organelle;GO:0043227//membrane-bounded organelle;GO:0043229//intracellular organelle;GO:0043231//intracellular membrane-bounded organelle;GO:0043233//organelle lumen;GO:0070013//intracellular organelle l…	GO:0000976//transcription cis-regulatory region binding;GO:0000981//DNA-binding transcription factor activity, RNA polymerase II-specific;GO:0000987//cis-regulatory region sequence-specific DNA binding;GO:0001067//transcription regulatory region nucleic acid binding;GO:0003674//molecular_function;GO:0003676//nucleic acid binding;GO:0003677//DNA binding;GO:0003682//chromatin binding;GO:0003690//do…	GO:0000122//negative regulation of transcription by RNA polymerase II;GO:0001708//cell fate specification;GO:0001709//cell fate determination;GO:0002064//epithelial cell development;GO:0002065//columnar/cuboidal epithelial cell differentiation;GO:0002066//columnar/cuboidal epithelial cell development;GO:0002067//glandular epithelial cell differentiation;GO:0002068//glandular epithelial cell devel…	--
MSTRG.10987	22060	26236	47	52	29	31	148.91	168.93	0.34	0.3	0.16	0.23	106.06	0.23	-8.84903	9.60462e-09	3.29679e-07	Dnah3	XP_044758434.1 dynein axonemal heavy chain 3 [Coccinella septempunctata]	Human Diseases;Human Diseases;Human Diseases	Neurodegenerative disease;Neurodegenerative disease;Neurodegenerative disease	ko05022//Pathways of neurodegeneration - multiple diseases;ko05014//Amyotrophic lateral sclerosis;ko05016//Huntington disease	K10408;K10408;K10408	GO:0005575//cellular_component;GO:0005622//intracellular anatomical structure;GO:0005737//cytoplasm;GO:0005856//cytoskeleton;GO:0005858//axonemal dynein complex;GO:0005874//microtubule;GO:0005875//microtubule associated complex;GO:0005929//cilium;GO:0005930//axoneme;GO:0015630//microtubule cytoskeleton;GO:0030286//dynein complex;GO:0032838//plasma membrane bounded cell projection cytoplasm;GO:003…	GO:0000166//nucleotide binding;GO:0003674//molecular_function;GO:0003723//RNA binding;GO:0003724//RNA helicase activity;GO:0003774//cytoskeletal motor activity;GO:0003777//microtubule motor activity;GO:0003824//catalytic activity;GO:0005198//structural molecule activity;GO:0005488//binding;GO:0005515//protein binding;GO:0005524//ATP binding;GO:0008569//minus-end-directed microtubule motor activit…	GO:0000003//reproduction;GO:0000226//microtubule cytoskeleton organization;GO:0001539//cilium or flagellum-dependent cell motility;GO:0001578//microtubule bundle formation;GO:0003341//cilium movement;GO:0006928//movement of cell or subcellular component;GO:0006996//organelle organization;GO:0007010//cytoskeleton organization;GO:0007017//microtubule-based process;GO:0007018//microtubule-based move…	--
MSTRG.13122	211	215	642	0	1	5	8.03	7.8	26.12	0	0.03	0.23	13.9833	0.0866667	-7.33402	9.63628e-09	3.30082e-07	--	-	-	-	-	-	-	GO:0005515//protein binding	-	--
evm.TU.Chr4.119	990	986	956	319	245	237	75.86	72.07	78.42	21.16	15.66	20.24	75.45	19.02	-1.988	9.73532e-09	3.32787e-07	IAP3	XP_044761235.1 death-associated inhibitor of apoptosis 1-like [Coccinella septempunctata]	Human Diseases;Genetic Information Processing;Human Diseases;Human Diseases;Cellular Processes	Cancer: overview;Folding, sorting and degradation;Cancer: specific types;Infectious disease: parasitic;Cell growth and death	ko05200//Pathways in cancer;ko04120//Ubiquitin mediated proteolysis;ko05222//Small cell lung cancer;ko05145//Toxoplasmosis;ko04215//Apoptosis - multiple species	K16061;K16061;K16061;K16061;K16061	-	-	-	--
MSTRG.23810	143	59	43	0	0	0	28.21	11.34	8.71	0	0	0	16.0867	0.001	-13.9736	9.86506e-09	3.36528e-07	--	-	-	-	-	-	-	GO:0004520//endodeoxyribonuclease activity	GO:0006281//DNA repair;GO:0006310//DNA recombination	--
MSTRG.15144	92	90	115	860	1024	286	3.19	2.98	4.27	25.83	29.64	11.06	3.48	22.1767	2.67188	1.01512e-08	3.45578e-07	DOLPP1	XP_044751458.1 dolichyldiphosphatase 1-like [Coccinella septempunctata]	Metabolism;Metabolism	Global and overview maps;Glycan biosynthesis and metabolism	ko01100//Metabolic pathways;ko00510//N-Glycan biosynthesis	K07252;K07252	GO:0005575//cellular_component;GO:0005622//intracellular anatomical structure;GO:0005737//cytoplasm;GO:0005773//vacuole;GO:0005783//endoplasmic reticulum;GO:0005789//endoplasmic reticulum membrane;GO:0009507//chloroplast;GO:0009526//plastid envelope;GO:0009528//plastid inner membrane;GO:0009536//plastid;GO:0009706//chloroplast inner membrane;GO:0009941//chloroplast envelope;GO:0012505//endomembra…	GO:0003674//molecular_function;GO:0003824//catalytic activity;GO:0008195//phosphatidate phosphatase activity;GO:0008474//palmitoyl-(protein) hydrolase activity;GO:0016462//pyrophosphatase activity;GO:0016787//hydrolase activity;GO:0016788//hydrolase activity, acting on ester bonds;GO:0016790//thiolester hydrolase activity;GO:0016791//phosphatase activity;GO:0016817//hydrolase activity, acting on …	GO:0000003//reproduction;GO:0002084//protein depalmitoylation;GO:0003006//developmental process involved in reproduction;GO:0006464//cellular protein modification process;GO:0006486//protein glycosylation;GO:0006487//protein N-linked glycosylation;GO:0006488//dolichol-linked oligosaccharide biosynthetic process;GO:0006489//dolichyl diphosphate biosynthetic process;GO:0006490//oligosaccharide-lipi…	--
MSTRG.17956	83	68	60	456	750	338	14.54	11.36	11.25	69.16	109.62	65.98	12.3833	81.5867	2.71993	1.03575e-08	3.51878e-07	CG7637	XP_045463990.1 H/ACA ribonucleoprotein complex subunit 3 [Harmonia axyridis]	Genetic Information Processing	Translation	ko03008//Ribosome biogenesis in eukaryotes	K11130	GO:0005575//cellular_component;GO:0005622//intracellular anatomical structure;GO:0005634//nucleus;GO:0005654//nucleoplasm;GO:0005697//telomerase holoenzyme complex;GO:0005730//nucleolus;GO:0005732//sno(s)RNA-containing ribonucleoprotein complex;GO:0015030//Cajal body;GO:0016604//nuclear body;GO:0031429//box H/ACA snoRNP complex;GO:0031974//membrane-enclosed lumen;GO:0031981//nuclear lumen;GO:0032…	GO:0003674//molecular_function;GO:0003676//nucleic acid binding;GO:0003723//RNA binding;GO:0005488//binding;GO:0019843//rRNA binding;GO:0030515//snoRNA binding;GO:0034513//box H/ACA snoRNA binding;GO:0070034//telomerase RNA binding;GO:0097159//organic cyclic compound binding;GO:1901363//heterocyclic compound binding	GO:0000154//rRNA modification;GO:0000454//snoRNA guided rRNA pseudouridine synthesis;GO:0000469//cleavage involved in rRNA processing;GO:0000723//telomere maintenance;GO:0000741//karyogamy;GO:0001522//pseudouridine synthesis;GO:0002376//immune system process;GO:0002520//immune system development;GO:0006139//nucleobase-containing compound metabolic process;GO:0006259//DNA metabolic process;GO:0006…	--
MSTRG.5891	38	17	36	305	663	504	1.91	0.81	1.91	13.13	27.47	27.89	1.54333	22.83	3.88681	1.1066e-08	3.7518e-07	--	XP_045462359.1 uncharacterized protein LOC123672325 [Harmonia axyridis]	-	-	-	-	-	GO:0022857//transmembrane transporter activity	GO:0055085//transmembrane transport	--
MSTRG.21060	324	199	306	2	6	13	13.88	8.14	13.78	0.07	0.21	0.61	11.9333	0.296667	-5.33001	1.1471e-08	3.88119e-07	Slc29a2	XP_044753354.1 equilibrative nucleoside transporter 2-like isoform X1 [Coccinella septempunctata]	Human Diseases	Substance dependence	ko05034//Alcoholism	K15014	GO:0016021//integral component of membrane	GO:0005337//nucleoside transmembrane transporter activity;GO:0005509//calcium ion binding;GO:0022857//transmembrane transporter activity	GO:0055085//transmembrane transport;GO:1901642//nucleoside transmembrane transport	--
MSTRG.437	133	203	69	0	3	3	11.26	16.35	6.24	0	0.21	0.28	11.2833	0.163333	-6.11023	1.15953e-08	3.91523e-07	--	-	-	-	-	-	-	GO:0004018//N6-(1,2-dicarboxyethyl)AMP AMP-lyase (fumarate-forming) activity	GO:0006188//IMP biosynthetic process	--
MSTRG.5673	3409	3798	4	1	0	1	147.44	156.69	0.19	0.04	0	0.05	101.44	0.03	-11.7234	1.22586e-08	4.13079e-07	--	XP_044755005.1 proton-coupled amino acid transporter 3-like isoform X1 [Coccinella septempunctata]	Organismal Systems	Digestive system	ko04974//Protein digestion and absorption	K14209	-	-	-	--
evm.TU.Chr3.918	1317	2036	8402	0	0	7	160.85	237.19	1098.58	0	0	0.95	498.873	0.316667	-10.6215	1.25852e-08	4.23226e-07	--	-	-	-	-	-	-	-	-	--
evm.TU.Chr3.562	2	1	1	87	123	30	0.21	0.1	0.11	8.01	10.91	3.56	0.14	7.49333	5.74211	1.29846e-08	4.35125e-07	drm	XP_045475902.1 protein sister of odd and bowel-like [Harmonia axyridis]	-	-	-	-	GO:0005575//cellular_component;GO:0005622//intracellular anatomical structure;GO:0005634//nucleus;GO:0016020//membrane;GO:0043226//organelle;GO:0043227//membrane-bounded organelle;GO:0043229//intracellular organelle;GO:0043231//intracellular membrane-bounded organelle	GO:0000976//transcription cis-regulatory region binding;GO:0000977//RNA polymerase II transcription regulatory region sequence-specific DNA binding;GO:0000981//DNA-binding transcription factor activity, RNA polymerase II-specific;GO:0001067//transcription regulatory region nucleic acid binding;GO:0001227//DNA-binding transcription repressor activity, RNA polymerase II-specific;GO:0001228//DNA-bin…	GO:0000122//negative regulation of transcription by RNA polymerase II;GO:0001501//skeletal system development;GO:0001654//eye development;GO:0001655//urogenital system development;GO:0001656//metanephros development;GO:0001822//kidney development;GO:0001823//mesonephros development;GO:0002009//morphogenesis of an epithelium;GO:0002062//chondrocyte differentiation;GO:0002165//instar larval or pupa…	zf-C2H2
evm.TU.Chr4.1281	47	29	34	0	0	0	6.54	3.85	5.06	0	0	0	5.15	0.001	-12.3304	1.29915e-08	4.35125e-07	Cyp6a22	XP_044761018.1 probable cytochrome P450 6a14 [Coccinella septempunctata]	-	-	-	-	-	GO:0005506//iron ion binding;GO:0016705//oxidoreductase activity, acting on paired donors, with incorporation or reduction of molecular oxygen;GO:0020037//heme binding	-	--
evm.TU.Chr1.2778	5114	5972	1	4	2	1	404.04	450.06	0.08	0.27	0.13	0.09	284.727	0.163333	-10.7675	1.30624e-08	4.36617e-07	--	XP_045466491.1 uncharacterized protein LOC123675211 isoform X2 [Harmonia axyridis]	-	-	-	-	-	-	-	--
MSTRG.18088	253	220	289	1567	1129	638	10.74	8.91	13.13	57.58	39.98	30.18	10.9267	42.58	1.96232	1.32813e-08	4.43041e-07	--	-	-	-	-	-	-	-	-	--
evm.TU.Chr2.574	2316	2509	1801	2	2	28	127.01	131.25	105.74	0.09	0.09	1.71	121.333	0.63	-7.58941	1.34322e-08	4.47173e-07	Mal-B1	XP_044749033.1 maltase 1-like [Coccinella septempunctata]	Metabolism;Metabolism;Metabolism	Global and overview maps;Carbohydrate metabolism;Carbohydrate metabolism	ko01100//Metabolic pathways;ko00500//Starch and sucrose metabolism;ko00052//Galactose metabolism	K01187;K01187;K01187	-	GO:0003824//catalytic activity;GO:0003844//1,4-alpha-glucan branching enzyme activity;GO:0004133//glycogen debranching enzyme activity;GO:0008788//alpha,alpha-phosphotrehalase activity;GO:0016798//hydrolase activity, acting on glycosyl bonds;GO:0047470//(1,4)-alpha-D-glucan 1-alpha-D-glucosylmutase activity;GO:0047471//maltose alpha-D-glucosyltransferase activity;GO:0051060//pullulanase activity	GO:0005975//carbohydrate metabolic process;GO:0005978//glycogen biosynthetic process;GO:0005980//glycogen catabolic process;GO:0005991//trehalose metabolic process;GO:0005992//trehalose biosynthetic process	--
evm.TU.Chr5.110	7268	8561	2	1	0	0	299.37	336.37	0.09	0.04	0	0	211.943	0.0133333	-13.9564	1.34859e-08	4.48062e-07	TTLL3A	XP_044750267.1 tubulin monoglycylase TTLL3-like [Coccinella septempunctata]	-	-	-	-	GO:0005575//cellular_component;GO:0005622//intracellular anatomical structure;GO:0005737//cytoplasm;GO:0005856//cytoskeleton;GO:0005874//microtubule;GO:0005929//cilium;GO:0005930//axoneme;GO:0015630//microtubule cytoskeleton;GO:0032838//plasma membrane bounded cell projection cytoplasm;GO:0042995//cell projection;GO:0043226//organelle;GO:0043228//non-membrane-bounded organelle;GO:0043229//intrace…	GO:0000166//nucleotide binding;GO:0003674//molecular_function;GO:0003824//catalytic activity;GO:0004334//fumarylacetoacetase activity;GO:0005488//binding;GO:0005524//ATP binding;GO:0016301//kinase activity;GO:0016874//ligase activity;GO:0016879//ligase activity, forming carbon-nitrogen bonds;GO:0016881//acid-amino acid ligase activity;GO:0017076//purine nucleotide binding;GO:0030554//adenyl nucle…	GO:0000226//microtubule cytoskeleton organization;GO:0001578//microtubule bundle formation;GO:0003341//cilium movement;GO:0006464//cellular protein modification process;GO:0006807//nitrogen compound metabolic process;GO:0006928//movement of cell or subcellular component;GO:0006996//organelle organization;GO:0007010//cytoskeleton organization;GO:0007017//microtubule-based process;GO:0007018//micro…	--
evm.TU.Chr9.1877	198	855	322	0	0	3	15.17	62.49	26.41	0	0	0.26	34.69	0.0866667	-8.64483	1.36212e-08	4.51653e-07	Ctsb	XP_018561670.1 cathepsin B [Anoplophora glabripennis]	Cellular Processes;Cellular Processes;Cellular Processes;Organismal Systems;Organismal Systems;Organismal Systems	Transport and catabolism;Transport and catabolism;Cell growth and death;Immune system;Endocrine system;Immune system	ko04142//Lysosome;ko04140//Autophagy - animal;ko04210//Apoptosis;ko04612//Antigen processing and presentation;ko04924//Renin secretion;ko04621//NOD-like receptor signaling pathway	K01363;K01363;K01363;K01363;K01363;K01363	-	GO:0004197//cysteine-type endopeptidase activity;GO:0008234//cysteine-type peptidase activity	GO:0006508//proteolysis;GO:0050790//regulation of catalytic activity	--
MSTRG.5171	184	216	172	1875	3254	777	17.33	19.4	17.34	152.87	255.68	81.54	18.0233	163.363	3.18015	1.38384e-08	4.57549e-07	emc	XP_018570125.1 protein extra-macrochaetae [Anoplophora glabripennis]	Environmental Information Processing	Signal transduction	ko04350//TGF-beta signaling pathway	K17696	GO:0005575//cellular_component;GO:0005622//intracellular anatomical structure;GO:0005634//nucleus;GO:0005654//nucleoplasm;GO:0005737//cytoplasm;GO:0005794//Golgi apparatus;GO:0005813//centrosome;GO:0005815//microtubule organizing center;GO:0005856//cytoskeleton;GO:0012505//endomembrane system;GO:0015630//microtubule cytoskeleton;GO:0031974//membrane-enclosed lumen;GO:0031981//nuclear lumen;GO:004…	GO:0000981//DNA-binding transcription factor activity, RNA polymerase II-specific;GO:0003674//molecular_function;GO:0003700//DNA-binding transcription factor activity;GO:0005488//binding;GO:0005515//protein binding;GO:0008022//protein C-terminus binding;GO:0008134//transcription factor binding;GO:0042802//identical protein binding;GO:0042803//protein homodimerization activity;GO:0043621//protein …	GO:0000003//reproduction;GO:0000122//negative regulation of transcription by RNA polymerase II;GO:0000902//cell morphogenesis;GO:0000904//cell morphogenesis involved in differentiation;GO:0001525//angiogenesis;GO:0001568//blood vessel development;GO:0001654//eye development;GO:0001667//ameboidal-type cell migration;GO:0001700//embryonic development via the syncytial blastoderm;GO:0001745//compoun…	--
evm.TU.Chr2.206	31311	32029	71	67	89	32	200.9	196.03	0.49	0.37	0.48	0.23	132.473	0.36	-8.52349	1.38543e-08	4.57549e-07	--	GFW85241.1 putative DD41D transposase [Trichonephila clavipes]	-	-	-	-	-	-	-	--
evm.TU.Chr2.572	12105	20544	14031	0	3	43	309.75	501.44	384.37	0	0.06	1.23	398.52	0.43	-9.8561	1.45553e-08	4.79747e-07	Mal-A1	XP_045480248.1 maltase 1-like [Harmonia axyridis]	Metabolism;Metabolism;Metabolism	Global and overview maps;Carbohydrate metabolism;Carbohydrate metabolism	ko01100//Metabolic pathways;ko00500//Starch and sucrose metabolism;ko00052//Galactose metabolism	K01187;K01187;K01187	-	GO:0003824//catalytic activity;GO:0003844//1,4-alpha-glucan branching enzyme activity;GO:0003964//RNA-directed DNA polymerase activity;GO:0004133//glycogen debranching enzyme activity;GO:0008788//alpha,alpha-phosphotrehalase activity;GO:0016798//hydrolase activity, acting on glycosyl bonds;GO:0046527//glucosyltransferase activity;GO:0047470//(1,4)-alpha-D-glucan 1-alpha-D-glucosylmutase activity;…	GO:0000373//Group II intron splicing;GO:0005975//carbohydrate metabolic process;GO:0005978//glycogen biosynthetic process;GO:0005980//glycogen catabolic process;GO:0005991//trehalose metabolic process;GO:0005992//trehalose biosynthetic process;GO:0009250//glucan biosynthetic process;GO:0009269//response to desiccation	--
evm.TU.Chr4.831	2372	2457	4	3	3	2	95.32	94.18	0.17	0.1	0.1	0.09	63.2233	0.0966667	-9.35322	1.55364e-08	5.11069e-07	--	XP_044761455.1 uncharacterized protein LOC123318781 [Coccinella septempunctata]	-	-	-	-	GO:0000221//vacuolar proton-transporting V-type ATPase, V1 domain;GO:0005575//cellular_component;GO:0005622//intracellular anatomical structure;GO:0005634//nucleus;GO:0005737//cytoplasm;GO:0043226//organelle;GO:0043227//membrane-bounded organelle;GO:0043229//intracellular organelle;GO:0043231//intracellular membrane-bounded organelle	GO:0003674//molecular_function;GO:0005515//protein binding;GO:0046961//proton-transporting ATPase activity, rotational mechanism	GO:0008150//biological_process;GO:1902600//proton transmembrane transport	--
MSTRG.8428	2088	1798	2459	0	1	13	84.15	69.12	106.09	0	0.03	0.58	86.4533	0.203333	-8.73193	1.56887e-08	5.15055e-07	Gld	XP_045460088.1 glucose dehydrogenase [FAD, quinone]-like [Harmonia axyridis]	-	-	-	-	-	GO:0003824//catalytic activity;GO:0008767//UDP-galactopyranose mutase activity;GO:0008812//choline dehydrogenase activity;GO:0016491//oxidoreductase activity;GO:0016614//oxidoreductase activity, acting on CH-OH group of donors;GO:0016701//oxidoreductase activity, acting on single donors with incorporation of molecular oxygen;GO:0045550//geranylgeranyl reductase activity;GO:0050660//flavin adenine…	GO:0006744//ubiquinone biosynthetic process;GO:0006813//potassium ion transport;GO:0009228//thiamine biosynthetic process;GO:0009273//peptidoglycan-based cell wall biogenesis;GO:0015995//chlorophyll biosynthetic process;GO:0019285//glycine betaine biosynthetic process from choline;GO:0030494//bacteriochlorophyll biosynthetic process	--
MSTRG.13120	325	301	1185	0	1	6	12.58	11.12	49.14	0	0.03	0.26	24.28	0.0966667	-7.97253	1.5883e-08	5.20403e-07	--	XP_040563743.1 uncharacterized protein LOC121114002 [Lepeophtheirus salmonis]	-	-	-	-	-	GO:0005515//protein binding	-	--
MSTRG.24547	6830	8313	3	1	9	2	498.76	579.05	0.23	0.06	0.55	0.16	359.347	0.256667	-10.4513	1.62673e-08	5.31945e-07	--	XP_045467103.1 microtubule-associated protein Jupiter-like [Harmonia axyridis]	-	-	-	-	-	-	-	--
evm.TU.Chr3.584	44	23	67	0	0	0	4.79	2.37	7.77	0	0	0	4.97667	0.001	-12.281	1.64739e-08	5.37639e-07	p115	XP_044758841.1 general vesicular transport factor p115 [Coccinella septempunctata]	-	-	-	-	GO:0000139//Golgi membrane;GO:0001650//fibrillar center;GO:0005575//cellular_component;GO:0005622//intracellular anatomical structure;GO:0005634//nucleus;GO:0005730//nucleolus;GO:0005737//cytoplasm;GO:0005783//endoplasmic reticulum;GO:0005789//endoplasmic reticulum membrane;GO:0005794//Golgi apparatus;GO:0005795//Golgi stack;GO:0005798//Golgi-associated vesicle;GO:0005829//cytosol;GO:0005856//cyt…	GO:0003674//molecular_function;GO:0005215//transporter activity;GO:0005488//binding;GO:0005515//protein binding;GO:0005524//ATP binding;GO:0016788//hydrolase activity, acting on ester bonds;GO:0042802//identical protein binding;GO:0061630//ubiquitin protein ligase activity	GO:0002009//morphogenesis of an epithelium;GO:0002165//instar larval or pupal development;GO:0006281//DNA repair;GO:0006310//DNA recombination;GO:0006357//regulation of transcription by RNA polymerase II;GO:0006606//protein import into nucleus;GO:0006810//transport;GO:0006811//ion transport;GO:0006886//intracellular protein transport;GO:0006888//endoplasmic reticulum to Golgi vesicle-mediated tra…	TSC22
MSTRG.11649	906	806	26	6	1	1	40.03	33.97	1.23	0.23	0.04	0.05	25.0767	0.106667	-7.87709	1.65718e-08	5.39771e-07	PKAR	XP_044760414.1 potassium/sodium hyperpolarization-activated cyclic nucleotide-gated channel 1-like [Coccinella septempunctata]	Organismal Systems	Endocrine system	ko04929//GnRH secretion	K04956	-	-	-	--
MSTRG.16391	28	27	203	8120	5270	1505	0.29	0.27	2.24	72.58	45.4	17.32	0.933333	45.1	5.59459	1.7016e-08	5.53154e-07	ab	XP_045470119.1 protein abrupt [Harmonia axyridis]	-	-	-	-	GO:0005575//cellular_component;GO:0005622//intracellular anatomical structure;GO:0005634//nucleus;GO:0043226//organelle;GO:0043227//membrane-bounded organelle;GO:0043229//intracellular organelle;GO:0043231//intracellular membrane-bounded organelle	GO:0003674//molecular_function;GO:0003676//nucleic acid binding;GO:0003700//DNA-binding transcription factor activity;GO:0005488//binding;GO:0005515//protein binding;GO:0097159//organic cyclic compound binding;GO:0140110//transcription regulator activity;GO:1901363//heterocyclic compound binding	GO:0000003//reproduction;GO:0000122//negative regulation of transcription by RNA polymerase II;GO:0000902//cell morphogenesis;GO:0000904//cell morphogenesis involved in differentiation;GO:0001667//ameboidal-type cell migration;GO:0002009//morphogenesis of an epithelium;GO:0002064//epithelial cell development;GO:0002065//columnar/cuboidal epithelial cell differentiation;GO:0002066//columnar/cuboid…	--
MSTRG.9809	4769	5145	4	0	0	1	537.83	553.47	0.48	0	0	0.13	363.927	0.0433333	-13.0359	1.74364e-08	5.65709e-07	a5	XP_045479764.1 protein D3-like [Harmonia axyridis]	-	-	-	-	GO:0005575//cellular_component	GO:0003674//molecular_function	GO:0006355//regulation of transcription, DNA-templated;GO:0008150//biological_process	--
MSTRG.11542	2043	2705	6	0	1	1	106.67	134.72	0.34	0	0.04	0.06	80.5767	0.0333333	-11.2392	1.75899e-08	5.69577e-07	--	XP_044759600.1 uncharacterized protein LOC123317239 [Coccinella septempunctata]	-	-	-	-	-	GO:0005515//protein binding	-	--
MSTRG.4005	0	0	0	338	214	28	0	0	0	14.45	8.82	1.54	0.001	8.27	13.0137	1.77844e-08	5.74751e-07	--	XP_044745871.1 uncharacterized protein LOC123307572 [Coccinella septempunctata]	-	-	-	-	-	-	-	--
evm.TU.Chr5.1819	4887	5169	5789	17019	21862	12277	666.74	672.68	845.54	2010.34	2488.74	1866.68	728.32	2121.92	1.54273	1.85084e-08	5.96987e-07	RpL13A	XP_974304.1 PREDICTED: 60S ribosomal protein L13a [Tribolium castaneum]	Genetic Information Processing;Human Diseases	Translation;Infectious disease: viral	ko03010//Ribosome;ko05171//Coronavirus disease - COVID-19	K02872;K02872	GO:0000315//organellar large ribosomal subunit;GO:0005575//cellular_component;GO:0005622//intracellular anatomical structure;GO:0005737//cytoplasm;GO:0005829//cytosol;GO:0005840//ribosome;GO:0015934//large ribosomal subunit;GO:0022625//cytosolic large ribosomal subunit;GO:0022626//cytosolic ribosome;GO:0032991//protein-containing complex;GO:0043226//organelle;GO:0043228//non-membrane-bounded orga…	GO:0003674//molecular_function;GO:0003676//nucleic acid binding;GO:0003723//RNA binding;GO:0003729//mRNA binding;GO:0003735//structural constituent of ribosome;GO:0005198//structural molecule activity;GO:0005488//binding;GO:0097159//organic cyclic compound binding;GO:1901363//heterocyclic compound binding	GO:0000184//nuclear-transcribed mRNA catabolic process, nonsense-mediated decay;GO:0000956//nuclear-transcribed mRNA catabolic process;GO:0002181//cytoplasmic translation;GO:0002376//immune system process;GO:0006139//nucleobase-containing compound metabolic process;GO:0006401//RNA catabolic process;GO:0006402//mRNA catabolic process;GO:0006412//translation;GO:0006413//translational initiation;GO:…	--
MSTRG.9790	90	50	731	1	1	0	7.21	3.82	62.72	0.07	0.07	0	24.5833	0.0466667	-9.04107	1.87343e-08	6.031e-07	cahz	XP_044748510.1 putative carbonic anhydrase 5 [Coccinella septempunctata]	Metabolism;Organismal Systems;Metabolism	Global and overview maps;Excretory system;Energy metabolism	ko01100//Metabolic pathways;ko04964//Proximal tubule bicarbonate reclamation;ko00910//Nitrogen metabolism	K18246;K18246;K18246	-	-	-	--
MSTRG.22416	8538	11116	2	3	9	5	377.64	468.99	0.09	0.11	0.33	0.25	282.24	0.23	-10.2611	1.94015e-08	6.23367e-07	TUB-2	XP_044755912.1 tubulin beta chain-like [Coccinella septempunctata]	Human Diseases;Human Diseases;Human Diseases;Human Diseases;Human Diseases;Human Diseases;Human Diseases;Cellular Processes;Human Diseases;Cellular Processes	Neurodegenerative disease;Neurodegenerative disease;Neurodegenerative disease;Neurodegenerative disease;Neurodegenerative disease;Neurodegenerative disease;Infectious disease: bacterial;Transport and catabolism;Infectious disease: bacterial;Cellular community - eukaryotes	ko05022//Pathways of neurodegeneration - multiple diseases;ko05014//Amyotrophic lateral sclerosis;ko05010//Alzheimer disease;ko05016//Huntington disease;ko05020//Prion disease;ko05012//Parkinson disease;ko05132//Salmonella infection;ko04145//Phagosome;ko05130//Pathogenic Escherichia coli infection;ko04540//Gap junction	K07375;K07375;K07375;K07375;K07375;K07375;K07375;K07375;K07375;K07375	-	GO:0003924//GTPase activity	GO:0000910//cytokinesis	--
MSTRG.25574	8942	9137	11	15	20	5	187.71	181	0.25	0.28	0.39	0.11	122.987	0.26	-8.88577	1.94492e-08	6.23691e-07	--	XP_044756774.1 uncharacterized protein LOC123315227 isoform X2 [Coccinella septempunctata]	-	-	-	-	-	GO:0008080//N-acetyltransferase activity	-	--
MSTRG.2032	10	49	11	2201	1055	424	0.25	1.18	0.3	47.92	22.14	11.88	0.576667	27.3133	5.56572	1.95382e-08	6.25335e-07	--	XP_044764068.1 uncharacterized protein LOC123320729 [Coccinella septempunctata]	-	-	-	-	GO:0016020//membrane	GO:0008948//oxaloacetate decarboxylase activity;GO:0015081//sodium ion transmembrane transporter activity	GO:0036376//sodium ion export across plasma membrane	--
MSTRG.11090	7	15	10	559	543	67	0.08	0.17	0.13	5.82	5.45	0.9	0.126667	4.05667	5.00119	2.12596e-08	6.78271e-07	foxj1b	XP_044759470.1 meiosis-specific transcription factor mei4-like [Coccinella septempunctata]	-	-	-	-	-	GO:0003700//DNA-binding transcription factor activity;GO:0043565//sequence-specific DNA binding	GO:0006355//regulation of transcription, DNA-templated	--
MSTRG.1258	10815	13616	4	19	7	3	418.03	502.1	0.17	0.63	0.23	0.13	306.767	0.33	-9.86046	2.12785e-08	6.78271e-07	EO	XP_044763968.1 glucose dehydrogenase [FAD, quinone]-like isoform X1 [Coccinella septempunctata]	-	-	-	-	-	GO:0008812//choline dehydrogenase activity;GO:0016614//oxidoreductase activity, acting on CH-OH group of donors;GO:0045550//geranylgeranyl reductase activity;GO:0050660//flavin adenine dinucleotide binding	GO:0015995//chlorophyll biosynthetic process;GO:0019285//glycine betaine biosynthetic process from choline;GO:0030494//bacteriochlorophyll biosynthetic process	--
MSTRG.13624	183	131	376	2441	2659	1032	7.2	4.92	15.84	83.17	87.32	45.26	9.32	71.9167	2.94792	2.13149e-08	6.78271e-07	--	XP_044760952.1 uncharacterized protein LOC123318405 [Coccinella septempunctata]	-	-	-	-	-	-	-	--
MSTRG.10915	6073	8237	1	6	1	1	169.85	219.75	0.03	0.15	0.02	0.03	129.877	0.0666667	-10.9279	2.23901e-08	7.1112e-07	--	XP_045477512.1 centrosomal protein of 120 kDa-like [Harmonia axyridis]	-	-	-	-	GO:0005575//cellular_component;GO:0005622//intracellular anatomical structure;GO:0005737//cytoplasm;GO:0005813//centrosome;GO:0005814//centriole;GO:0005815//microtubule organizing center;GO:0005856//cytoskeleton;GO:0015630//microtubule cytoskeleton;GO:0043226//organelle;GO:0043228//non-membrane-bounded organelle;GO:0043229//intracellular organelle;GO:0043232//intracellular non-membrane-bounded or…	GO:0003674//molecular_function;GO:0005488//binding;GO:0005515//protein binding;GO:0008022//protein C-terminus binding	GO:0000226//microtubule cytoskeleton organization;GO:0006810//transport;GO:0006996//organelle organization;GO:0007010//cytoskeleton organization;GO:0007017//microtubule-based process;GO:0007049//cell cycle;GO:0007051//spindle organization;GO:0007097//nuclear migration;GO:0007098//centrosome cycle;GO:0007275//multicellular organism development;GO:0007399//nervous system development;GO:0007417//cen…	--
MSTRG.8091	2053	2980	7386	53	81	189	135.21	187.21	520.77	3.02	4.45	13.87	281.063	7.11333	-5.30423	2.25874e-08	7.15417e-07	UBA52	RXN33304.1 Ubiquitin-60S ribosomal L40 [Labeo rohita]	Human Diseases;Human Diseases;Genetic Information Processing;Genetic Information Processing;Human Diseases;Human Diseases;Human Diseases;Cellular Processes	Neurodegenerative disease;Neurodegenerative disease;Translation;Folding, sorting and degradation;Infectious disease: bacterial;Infectious disease: viral;Infectious disease: viral;Transport and catabolism	ko05022//Pathways of neurodegeneration - multiple diseases;ko05012//Parkinson disease;ko03010//Ribosome;ko04120//Ubiquitin mediated proteolysis;ko05131//Shigellosis;ko05171//Coronavirus disease - COVID-19;ko05167//Kaposi sarcoma-associated herpesvirus infection;ko04137//Mitophagy - animal	K02927;K02927;K02927;K02927;K02927;K02927;K02927;K02927	GO:0005575//cellular_component;GO:0005622//intracellular anatomical structure;GO:0005634//nucleus;GO:0005737//cytoplasm;GO:0005829//cytosol;GO:0005840//ribosome;GO:0015934//large ribosomal subunit;GO:0022625//cytosolic large ribosomal subunit;GO:0022626//cytosolic ribosome;GO:0032991//protein-containing complex;GO:0043226//organelle;GO:0043227//membrane-bounded organelle;GO:0043228//non-membrane-…	GO:0003674//molecular_function;GO:0003735//structural constituent of ribosome;GO:0005198//structural molecule activity;GO:0005515//protein binding;GO:0031386//protein tag	GO:0002181//cytoplasmic translation;GO:0006289//nucleotide-excision repair;GO:0006412//translation;GO:0006464//cellular protein modification process;GO:0006508//proteolysis;GO:0006511//ubiquitin-dependent protein catabolic process;GO:0006518//peptide metabolic process;GO:0006807//nitrogen compound metabolic process;GO:0008150//biological_process;GO:0008152//metabolic process;GO:0009056//catabolic…	--
MSTRG.13537	4785	6237	5	0	0	0	360.98	449.3	0.38	0	0	0	270.22	0.001	-18.0438	2.26116e-08	7.15417e-07	morn5	XP_045461415.1 uncharacterized protein LOC123671550 [Harmonia axyridis]	-	-	-	-	-	-	-	--
evm.TU.Chr10.980	784	681	953	3723	5449	2039	66.65	55.22	86.73	274.02	386.51	193.18	69.5333	284.57	2.03301	2.33721e-08	7.38069e-07	eIF3i	XP_045463471.1 eukaryotic translation initiation factor 3 subunit I-like [Harmonia axyridis]	-	-	-	-	GO:0000151//ubiquitin ligase complex;GO:0005575//cellular_component;GO:0005622//intracellular anatomical structure;GO:0005634//nucleus;GO:0005737//cytoplasm;GO:0005829//cytosol;GO:0005852//eukaryotic translation initiation factor 3 complex;GO:0010494//cytoplasmic stress granule;GO:0016282//eukaryotic 43S preinitiation complex;GO:0030117//membrane coat;GO:0031461//cullin-RING ubiquitin ligase comp…	GO:0003674//molecular_function;GO:0003676//nucleic acid binding;GO:0003723//RNA binding;GO:0003743//translation initiation factor activity;GO:0005198//structural molecule activity;GO:0005488//binding;GO:0005515//protein binding;GO:0008135//translation factor activity, RNA binding;GO:0019899//enzyme binding;GO:0097159//organic cyclic compound binding;GO:1901363//heterocyclic compound binding	GO:0001525//angiogenesis;GO:0001568//blood vessel development;GO:0001732//formation of cytoplasmic translation initiation complex;GO:0001889//liver development;GO:0001944//vasculature development;GO:0002040//sprouting angiogenesis;GO:0002181//cytoplasmic translation;GO:0002183//cytoplasmic translational initiation;GO:0002188//translation reinitiation;GO:0006412//translation;GO:0006413//translatio…	--
evm.TU.Chr7.2595	9555	11532	1	0	0	1	367.09	422.6	0.04	0	0	0.04	263.243	0.0133333	-14.2691	2.37102e-08	7.47323e-07	--	XP_045479461.1 uncharacterized protein LOC123684295 isoform X2 [Harmonia axyridis]	-	-	-	-	GO:0005575//cellular_component;GO:0005622//intracellular anatomical structure;GO:0005737//cytoplasm;GO:0005829//cytosol;GO:0005856//cytoskeleton;GO:0005882//intermediate filament;GO:0043226//organelle;GO:0043228//non-membrane-bounded organelle;GO:0043229//intracellular organelle;GO:0043232//intracellular non-membrane-bounded organelle;GO:0045111//intermediate filament cytoskeleton;GO:0099080//sup…	GO:0003674//molecular_function;GO:0005198//structural molecule activity	GO:0001942//hair follicle development;GO:0002009//morphogenesis of an epithelium;GO:0007275//multicellular organism development;GO:0008150//biological_process;GO:0008219//cell death;GO:0008544//epidermis development;GO:0009653//anatomical structure morphogenesis;GO:0009888//tissue development;GO:0009913//epidermal cell differentiation;GO:0009987//cellular process;GO:0012501//programmed cell death…	--
MSTRG.2311	408	640	778	215	262	108	23.18	34.68	47.32	10.57	12.42	6.84	35.06	9.94333	-1.81802	2.39443e-08	7.5327e-07	--	XP_044764554.1 zinc finger protein 714-like [Coccinella septempunctata]	Human Diseases	Infectious disease: viral	ko05168//Herpes simplex virus 1 infection	K09228	GO:0000785//chromatin;GO:0000792//heterochromatin;GO:0005575//cellular_component;GO:0005622//intracellular anatomical structure;GO:0005634//nucleus;GO:0005694//chromosome;GO:0043226//organelle;GO:0043227//membrane-bounded organelle;GO:0043228//non-membrane-bounded organelle;GO:0043229//intracellular organelle;GO:0043231//intracellular membrane-bounded organelle;GO:0043232//intracellular non-membr…	GO:0000976//transcription cis-regulatory region binding;GO:0000977//RNA polymerase II transcription regulatory region sequence-specific DNA binding;GO:0000978//RNA polymerase II cis-regulatory region sequence-specific DNA binding;GO:0000981//DNA-binding transcription factor activity, RNA polymerase II-specific;GO:0000987//cis-regulatory region sequence-specific DNA binding;GO:0001067//transcripti…	GO:0006139//nucleobase-containing compound metabolic process;GO:0006351//transcription, DNA-templated;GO:0006355//regulation of transcription, DNA-templated;GO:0006357//regulation of transcription by RNA polymerase II;GO:0006366//transcription by RNA polymerase II;GO:0006725//cellular aromatic compound metabolic process;GO:0006807//nitrogen compound metabolic process;GO:0008150//biological_proces…	--
MSTRG.20797	5786	7735	112	16	46	2	225.8	287.94	4.68	0.54	1.5	0.09	172.807	0.71	-7.92712	2.48114e-08	7.79069e-07	--	XP_044754199.1 autophagy-related protein 23-like isoform X2 [Coccinella septempunctata]	Environmental Information Processing	Signal transduction	ko04340//Hedgehog signaling pathway	K24677	GO:0005575//cellular_component;GO:0005886//plasma membrane;GO:0005929//cilium;GO:0016020//membrane;GO:0019898//extrinsic component of membrane;GO:0031090//organelle membrane;GO:0031253//cell projection membrane;GO:0032991//protein-containing complex;GO:0042995//cell projection;GO:0043226//organelle;GO:0043227//membrane-bounded organelle;GO:0060170//ciliary membrane;GO:0071944//cell periphery;GO:0…	GO:0005515//protein binding	GO:0006355//regulation of transcription, DNA-templated;GO:0006357//regulation of transcription by RNA polymerase II;GO:0008150//biological_process;GO:0009889//regulation of biosynthetic process;GO:0009891//positive regulation of biosynthetic process;GO:0009893//positive regulation of metabolic process;GO:0010468//regulation of gene expression;GO:0010556//regulation of macromolecule biosynthetic p…	--
MSTRG.18811	38	89	75	0	2	0	2.81	6.29	5.95	0	0.12	0	5.01667	0.04	-6.97059	2.52801e-08	7.92285e-07	ADH	XP_044746815.1 15-hydroxyprostaglandin dehydrogenase [NAD(+)]-like [Coccinella septempunctata]	Human Diseases	Cancer: overview	ko05202//Transcriptional misregulation in cancer	K00069	-	GO:0003674//molecular_function;GO:0003824//catalytic activity;GO:0003978//UDP-glucose 4-epimerase activity;GO:0004022//alcohol dehydrogenase (NAD+) activity;GO:0004316//3-oxoacyl-[acyl-carrier-protein] reductase (NADPH) activity;GO:0004757//sepiapterin reductase activity;GO:0008667//2,3-dihydro-2,3-dihydroxybenzoate dehydrogenase activity;GO:0008678//2-deoxy-D-gluconate 3-dehydrogenase activity;G…	GO:0000272//polysaccharide catabolic process;GO:0006012//galactose metabolic process;GO:0006066//alcohol metabolic process;GO:0006633//fatty acid biosynthetic process;GO:0006729//tetrahydrobiopterin biosynthetic process;GO:0008150//biological_process;GO:0008152//metabolic process;GO:0009244//lipopolysaccharide core region biosynthetic process;GO:0015995//chlorophyll biosynthetic process;GO:004428…	--
MSTRG.21315	18727	19732	8	32	18	11	782.91	786.87	0.36	1.16	0.63	0.51	523.38	0.766667	-9.41504	2.53873e-08	7.94145e-07	--	XP_044755854.1 transcription initiation factor TFIID subunit 4-like [Coccinella septempunctata]	-	-	-	-	-	-	-	--
evm.TU.Chr7.2479	1433	3583	11	4	7	4	34.46	82.19	0.28	0.09	0.14	0.1	38.9767	0.11	-8.46896	2.56673e-08	8.01391e-07	RTase	XP_044745948.1 cilia- and flagella-associated protein 45-like [Coccinella septempunctata]	-	-	-	-	GO:0005575//cellular_component;GO:0005622//intracellular anatomical structure;GO:0005634//nucleus;GO:0005654//nucleoplasm;GO:0005929//cilium;GO:0031514//motile cilium;GO:0031974//membrane-enclosed lumen;GO:0031981//nuclear lumen;GO:0042995//cell projection;GO:0043226//organelle;GO:0043227//membrane-bounded organelle;GO:0043229//intracellular organelle;GO:0043231//intracellular membrane-bounded or…	GO:0003674//molecular_function	GO:0008150//biological_process	--
evm.TU.Chr10.486	8	11	10	146	118	44	1.47	1.93	1.97	23.26	18.12	9.02	1.79	16.8	3.23043	2.60879e-08	8.1299e-07	NetB	XP_044767022.1 netrin-B [Coccinella septempunctata]	Organismal Systems;Organismal Systems	Development and regeneration;Development and regeneration	ko04361//Axon regeneration;ko04360//Axon guidance	K06843;K06843	GO:0005575//cellular_component;GO:0005576//extracellular region;GO:0005604//basement membrane;GO:0005622//intracellular anatomical structure;GO:0005737//cytoplasm;GO:0005840//ribosome;GO:0030424//axon;GO:0031012//extracellular matrix;GO:0042995//cell projection;GO:0043005//neuron projection;GO:0062023//collagen-containing extracellular matrix;GO:0071944//cell periphery;GO:0120025//plasma membrane…	GO:0003674//molecular_function;GO:0003735//structural constituent of ribosome;GO:0005102//signaling receptor binding;GO:0005488//binding;GO:0005515//protein binding;GO:0008191//metalloendopeptidase inhibitor activity	GO:0000003//reproduction;GO:0000902//cell morphogenesis;GO:0000904//cell morphogenesis involved in differentiation;GO:0001558//regulation of cell growth;GO:0001667//ameboidal-type cell migration;GO:0001764//neuron migration;GO:0002009//morphogenesis of an epithelium;GO:0003006//developmental process involved in reproduction;GO:0006412//translation;GO:0006810//transport;GO:0006915//apoptotic proce…	--
MSTRG.14016	568	712	1265	295	290	167	27.22	32.54	64.9	12.24	11.6	8.92	41.5533	10.92	-1.92799	2.6467e-08	8.23257e-07	THAP4	XP_044766292.1 uncharacterized protein LOC123322410 [Coccinella septempunctata]	-	-	-	-	-	GO:0008168//methyltransferase activity	GO:0001510//RNA methylation;GO:0009452//7-methylguanosine RNA capping	--
MSTRG.23522	0	1	0	77	141	45	0	0.1	0	7.12	12.57	5.32	0.0333333	8.33667	7.96636	2.7035e-08	8.39352e-07	--	-	-	-	-	-	GO:0030130//clathrin coat of trans-Golgi network vesicle;GO:0030132//clathrin coat of coated pit;GO:0042729//DASH complex;GO:0072686//mitotic spindle	GO:0003677//DNA binding;GO:0004803//transposase activity;GO:0005198//structural molecule activity;GO:0005516//calmodulin binding;GO:0008236//serine-type peptidase activity	GO:0006313//transposition, DNA-mediated;GO:0006355//regulation of transcription, DNA-templated;GO:0006508//proteolysis;GO:0006886//intracellular protein transport;GO:0007052//mitotic spindle organization;GO:0016192//vesicle-mediated transport	--
MSTRG.13208	2230	3211	1902	659	528	438	73.18	100.51	66.82	18.72	14.46	16.02	80.17	16.4	-2.28937	2.73823e-08	8.48543e-07	Klp68D	XP_045460486.1 kinesin-like protein Klp68D isoform X2 [Harmonia axyridis]	-	-	-	-	GO:0005575//cellular_component;GO:0005622//intracellular anatomical structure;GO:0005737//cytoplasm;GO:0005856//cytoskeleton;GO:0005871//kinesin complex;GO:0005874//microtubule;GO:0005875//microtubule associated complex;GO:0005929//cilium;GO:0005930//axoneme;GO:0015630//microtubule cytoskeleton;GO:0030424//axon;GO:0030993//axonemal heterotrimeric kinesin-II complex;GO:0032838//plasma membrane bou…	GO:0000166//nucleotide binding;GO:0003674//molecular_function;GO:0003774//cytoskeletal motor activity;GO:0003777//microtubule motor activity;GO:0003824//catalytic activity;GO:0005488//binding;GO:0005515//protein binding;GO:0005524//ATP binding;GO:0008017//microtubule binding;GO:0008092//cytoskeletal protein binding;GO:0015631//tubulin binding;GO:0016462//pyrophosphatase activity;GO:0016787//hydro…	GO:0000226//microtubule cytoskeleton organization;GO:0003008//system process;GO:0006810//transport;GO:0006928//movement of cell or subcellular component;GO:0006996//organelle organization;GO:0007010//cytoskeleton organization;GO:0007017//microtubule-based process;GO:0007018//microtubule-based movement;GO:0007059//chromosome segregation;GO:0007163//establishment or maintenance of cell polarity;GO:…	--
MSTRG.8625	1	0	1	1765	207	54	0.06	0	0.06	91.13	10.3	3.59	0.04	35.0067	9.77341	2.74914e-08	8.50336e-07	--	XP_045479690.1 neurogenic locus protein delta [Harmonia axyridis]	-	-	-	-	GO:0005575//cellular_component;GO:0016020//membrane	GO:0005186//pheromone activity;GO:0050568//protein-glutamine glutaminase activity	GO:0006935//chemotaxis;GO:0007154//cell communication;GO:0008150//biological_process;GO:0009987//cellular process	--
MSTRG.19278	2152	1956	11	0	0	0	180.75	156.7	0.99	0	0	0	112.813	0.001	-16.7836	2.79729e-08	8.63618e-07	Apod	XP_023024212.1 apolipoprotein D-like [Leptinotarsa decemlineata]	-	-	-	-	GO:0005575//cellular_component;GO:0005576//extracellular region;GO:0005615//extracellular space	GO:0003674//molecular_function;GO:0005488//binding;GO:0031409//pigment binding	GO:0006950//response to stress;GO:0006979//response to oxidative stress;GO:0007275//multicellular organism development;GO:0007568//aging;GO:0008150//biological_process;GO:0008340//determination of adult lifespan;GO:0010259//multicellular organism aging;GO:0030682//mitigation of host defenses by symbiont;GO:0032501//multicellular organismal process;GO:0032502//developmental process;GO:0033500//car…	--
MSTRG.17633	35	25	51	329	5355	1611	4.23	2.88	6.6	34.44	540.21	217.06	4.57	263.903	5.85167	2.80792e-08	8.65288e-07	--	XP_045475608.1 uncharacterized protein LOC123681317 [Harmonia axyridis]	-	-	-	-	-	-	-	--
MSTRG.407	239	219	34	1	3	0	10.13	8.85	1.54	0.04	0.11	0	6.84	0.05	-7.09592	2.84449e-08	8.74931e-07	--	XP_044763781.1 uncharacterized protein LOC123320507 [Coccinella septempunctata]	-	-	-	-	-	-	-	--
evm.TU.Chr5.1768	2	1	3	373	119	38	0.38	0.18	0.62	61.87	19.02	8.11	0.393333	29.6667	6.23695	2.98444e-08	9.16279e-07	--	XP_044752585.1 uncharacterized protein LOC123312293 [Coccinella septempunctata]	-	-	-	-	-	GO:0003674//molecular_function;GO:0005488//binding;GO:0030246//carbohydrate binding	-	--
evm.TU.Chr7.1947	4812	5276	2	3	2	0	244.26	255.45	0.11	0.13	0.08	0	166.607	0.07	-11.2168	3.03826e-08	9.31079e-07	--	XP_045461733.1 protein NEDD1-like isoform X1 [Harmonia axyridis]	-	-	-	-	GO:0000242//pericentriolar material;GO:0000922//spindle pole;GO:0000930//gamma-tubulin complex;GO:0000931//gamma-tubulin large complex;GO:0005575//cellular_component;GO:0005622//intracellular anatomical structure;GO:0005737//cytoplasm;GO:0005813//centrosome;GO:0005814//centriole;GO:0005815//microtubule organizing center;GO:0005819//spindle;GO:0005829//cytosol;GO:0005856//cytoskeleton;GO:0005929//…	GO:0003674//molecular_function;GO:0005488//binding;GO:0005515//protein binding;GO:0008092//cytoskeletal protein binding;GO:0015631//tubulin binding;GO:0043015//gamma-tubulin binding	GO:0000003//reproduction;GO:0000086//G2/M transition of mitotic cell cycle;GO:0000212//meiotic spindle organization;GO:0000226//microtubule cytoskeleton organization;GO:0000278//mitotic cell cycle;GO:0000280//nuclear division;GO:0006996//organelle organization;GO:0007010//cytoskeleton organization;GO:0007017//microtubule-based process;GO:0007019//microtubule depolymerization;GO:0007049//cell cycl…	--
MSTRG.4137	4716	5430	3042	1077	852	707	177.56	195.02	122.87	35.15	26.77	29.76	165.15	30.56	-2.43406	3.06343e-08	9.37059e-07	OSBPL9	XP_044744788.1 oxysterol-binding protein-related protein 9 [Coccinella septempunctata]	-	-	-	-	GO:0005575//cellular_component;GO:0005622//intracellular anatomical structure;GO:0005737//cytoplasm;GO:0005768//endosome;GO:0005770//late endosome;GO:0005794//Golgi apparatus;GO:0005829//cytosol;GO:0010008//endosome membrane;GO:0012505//endomembrane system;GO:0016020//membrane;GO:0031090//organelle membrane;GO:0031410//cytoplasmic vesicle;GO:0031902//late endosome membrane;GO:0031982//vesicle;GO:…	GO:0003674//molecular_function;GO:0005215//transporter activity;GO:0005319//lipid transporter activity;GO:0005488//binding;GO:0005515//protein binding;GO:0005516//calmodulin binding;GO:0008289//lipid binding;GO:0015248//sterol transporter activity	GO:0006082//organic acid metabolic process;GO:0006629//lipid metabolic process;GO:0006694//steroid biosynthetic process;GO:0006699//bile acid biosynthetic process;GO:0006810//transport;GO:0006869//lipid transport;GO:0008150//biological_process;GO:0008152//metabolic process;GO:0008202//steroid metabolic process;GO:0008206//bile acid metabolic process;GO:0008610//lipid biosynthetic process;GO:00090…	--
MSTRG.18082	15	24	45	359	576	148	0.74	1.12	2.36	15.23	23.55	8.08	1.40667	15.62	3.47304	3.14015e-08	9.58759e-07	--	-	-	-	-	-	-	-	-	--
MSTRG.797	545	235	197	2	2	10	24.61	10.12	9.52	0.08	0.08	0.5	14.75	0.22	-6.06707	3.20749e-08	9.77517e-07	--	-	-	-	-	-	-	-	-	--
MSTRG.22834	6670	7004	4	4	0	2	127.31	127.52	0.08	0.07	0	0.04	84.97	0.0366667	-11.1783	3.27063e-08	9.94931e-07	--	XP_045473914.1 uncharacterized protein LOC123680182 isoform X2 [Harmonia axyridis]	-	-	-	-	-	-	-	--
MSTRG.2354	342	377	358	174	207	94	16.36	17.2	18.33	7.21	8.26	5.01	17.2967	6.82667	-1.34124	3.33055e-08	1.0113e-06	tubg1	XP_045465395.1 tubulin gamma-1 chain-like [Harmonia axyridis]	Human Diseases	Infectious disease: viral	ko05165//Human papillomavirus infection	K10389	GO:0000922//spindle pole;GO:0000923//equatorial microtubule organizing center;GO:0000930//gamma-tubulin complex;GO:0005575//cellular_component;GO:0005618//cell wall;GO:0005622//intracellular anatomical structure;GO:0005634//nucleus;GO:0005635//nuclear envelope;GO:0005637//nuclear inner membrane;GO:0005737//cytoplasm;GO:0005739//mitochondrion;GO:0005813//centrosome;GO:0005815//microtubule organizi…	GO:0000166//nucleotide binding;GO:0001882//nucleoside binding;GO:0001883//purine nucleoside binding;GO:0003674//molecular_function;GO:0003824//catalytic activity;GO:0003924//GTPase activity;GO:0005198//structural molecule activity;GO:0005200//structural constituent of cytoskeleton;GO:0005488//binding;GO:0005525//GTP binding;GO:0016462//pyrophosphatase activity;GO:0016787//hydrolase activity;GO:00…	GO:0000022//mitotic spindle elongation;GO:0000070//mitotic sister chromatid segregation;GO:0000075//cell cycle checkpoint signaling;GO:0000226//microtubule cytoskeleton organization;GO:0000278//mitotic cell cycle;GO:0000280//nuclear division;GO:0000281//mitotic cytokinesis;GO:0000819//sister chromatid segregation;GO:0000902//cell morphogenesis;GO:0000904//cell morphogenesis involved in differenti…	--
evm.TU.Chr8.1244	206	245	341	129	92	62	10.2	11.57	18.07	5.53	3.8	3.42	13.28	4.25	-1.64372	3.42711e-08	1.03868e-06	Camkmt	KAH0811997.1 hypothetical protein GEV33_010795 [Tenebrio molitor]	Metabolism;Metabolism	Global and overview maps;Amino acid metabolism	ko01100//Metabolic pathways;ko00310//Lysine degradation	K18826;K18826	GO:0005575//cellular_component;GO:0005622//intracellular anatomical structure;GO:0005634//nucleus;GO:0005654//nucleoplasm;GO:0005737//cytoplasm;GO:0005794//Golgi apparatus;GO:0005829//cytosol;GO:0012505//endomembrane system;GO:0031974//membrane-enclosed lumen;GO:0031981//nuclear lumen;GO:0032991//protein-containing complex;GO:0043226//organelle;GO:0043227//membrane-bounded organelle;GO:0043229//i…	GO:0003674//molecular_function;GO:0003824//catalytic activity;GO:0005488//binding;GO:0005515//protein binding;GO:0008168//methyltransferase activity;GO:0008170//N-methyltransferase activity;GO:0008270//zinc ion binding;GO:0008276//protein methyltransferase activity;GO:0008757//S-adenosylmethionine-dependent methyltransferase activity;GO:0016278//lysine N-methyltransferase activity;GO:0016279//pro…	GO:0006417//regulation of translation;GO:0006464//cellular protein modification process;GO:0006479//protein methylation;GO:0006807//nitrogen compound metabolic process;GO:0006996//organelle organization;GO:0007005//mitochondrion organization;GO:0008150//biological_process;GO:0008152//metabolic process;GO:0008213//protein alkylation;GO:0008277//regulation of G protein-coupled receptor signaling pa…	--
MSTRG.19478	4815	5825	12	7	5	0	73.26	84.53	0.2	0.09	0.06	0	52.6633	0.05	-10.0407	3.43325e-08	1.03868e-06	ADCY10	XP_044745278.1 adenylate cyclase type 10-like [Coccinella septempunctata]	Metabolism;Metabolism;Organismal Systems;Environmental Information Processing;Environmental Information Processing;Organismal Systems;Organismal Systems	Global and overview maps;Nucleotide metabolism;Environmental adaptation;Signal transduction;Signal transduction;Endocrine system;Environmental adaptation	ko01100//Metabolic pathways;ko00230//Purine metabolism;ko04714//Thermogenesis;ko04024//cAMP signaling pathway;ko04371//Apelin signaling pathway;ko04935//Growth hormone synthesis, secretion and action;ko04713//Circadian entrainment	K11265;K11265;K11265;K11265;K11265;K11265;K11265	GO:0005575//cellular_component;GO:0005622//intracellular anatomical structure;GO:0005634//nucleus;GO:0005737//cytoplasm;GO:0005739//mitochondrion;GO:0005829//cytosol;GO:0005856//cytoskeleton;GO:0005886//plasma membrane;GO:0005929//cilium;GO:0015630//microtubule cytoskeleton;GO:0016020//membrane;GO:0030424//axon;GO:0030425//dendrite;GO:0030426//growth cone;GO:0030427//site of polarized growth;GO:0…	GO:0000166//nucleotide binding;GO:0000287//magnesium ion binding;GO:0003674//molecular_function;GO:0003824//catalytic activity;GO:0004016//adenylate cyclase activity;GO:0005488//binding;GO:0005515//protein binding;GO:0005524//ATP binding;GO:0009975//cyclase activity;GO:0016829//lyase activity;GO:0016849//phosphorus-oxygen lyase activity;GO:0017076//purine nucleotide binding;GO:0019899//enzyme bin…	GO:0000003//reproduction;GO:0003341//cilium movement;GO:0003351//epithelial cilium movement involved in extracellular fluid movement;GO:0006139//nucleobase-containing compound metabolic process;GO:0006163//purine nucleotide metabolic process;GO:0006164//purine nucleotide biosynthetic process;GO:0006171//cAMP biosynthetic process;GO:0006725//cellular aromatic compound metabolic process;GO:0006753/…	--
MSTRG.5895	21	12	15	269	224	74	0.76	0.41	0.58	8.43	6.77	2.99	0.583333	6.06333	3.37772	3.50009e-08	1.05698e-06	HMCN1	XP_044766912.1 limbic system-associated membrane protein-like [Coccinella septempunctata]	-	-	-	-	-	GO:0003993//acid phosphatase activity;GO:0005515//protein binding;GO:0046872//metal ion binding	-	--
MSTRG.20413	2116	1494	2745	16323	13786	5864	25.31	17.04	35.14	169.01	137.57	78.16	25.83	128.247	2.3118	3.52009e-08	1.06108e-06	Cals	XP_045466916.1 calsyntenin-1 isoform X2 [Harmonia axyridis]	-	-	-	-	GO:0005575//cellular_component;GO:0005576//extracellular region;GO:0005615//extracellular space;GO:0005622//intracellular anatomical structure;GO:0005737//cytoplasm;GO:0005794//Golgi apparatus;GO:0005886//plasma membrane;GO:0005887//integral component of plasma membrane;GO:0012505//endomembrane system;GO:0016020//membrane;GO:0016021//integral component of membrane;GO:0030424//axon;GO:0031224//int…	GO:0003674//molecular_function;GO:0004553//hydrolase activity, hydrolyzing O-glycosyl compounds;GO:0005102//signaling receptor binding;GO:0005158//insulin receptor binding;GO:0005488//binding;GO:0005509//calcium ion binding;GO:0005515//protein binding;GO:0043167//ion binding;GO:0043169//cation binding;GO:0044877//protein-containing complex binding;GO:0046872//metal ion binding	GO:0003008//system process;GO:0005975//carbohydrate metabolic process;GO:0007155//cell adhesion;GO:0007156//homophilic cell adhesion via plasma membrane adhesion molecules;GO:0007610//behavior;GO:0007611//learning or memory;GO:0007612//learning;GO:0007635//chemosensory behavior;GO:0008104//protein localization;GO:0008150//biological_process;GO:0008306//associative learning;GO:0008355//olfactory l…	--
MSTRG.3905	3287	3953	16	3	0	0	109.27	125.35	0.57	0.09	0	0	78.3967	0.03	-11.3516	3.6109e-08	1.08648e-06	--	XP_045470423.1 uncharacterized protein LOC123677756 isoform X2 [Harmonia axyridis]	-	-	-	-	-	-	-	--
MSTRG.9338	85	52	67	478	1076	438	6.54	3.8	5.52	31.94	69.29	37.68	5.28667	46.3033	3.13069	3.69521e-08	1.10984e-06	CPIJ017839	XP_044748502.1 eukaryotic translation initiation factor 3 subunit K [Coccinella septempunctata]	-	-	-	-	GO:0005575//cellular_component;GO:0005622//intracellular anatomical structure;GO:0005634//nucleus;GO:0005737//cytoplasm;GO:0005829//cytosol;GO:0005852//eukaryotic translation initiation factor 3 complex;GO:0032991//protein-containing complex;GO:0043226//organelle;GO:0043227//membrane-bounded organelle;GO:0043229//intracellular organelle;GO:0043231//intracellular membrane-bounded organelle	GO:0003674//molecular_function;GO:0003676//nucleic acid binding;GO:0003723//RNA binding;GO:0003743//translation initiation factor activity;GO:0005488//binding;GO:0005524//ATP binding;GO:0008135//translation factor activity, RNA binding;GO:0043021//ribonucleoprotein complex binding;GO:0043022//ribosome binding;GO:0044877//protein-containing complex binding;GO:0097159//organic cyclic compound bindi…	GO:0006412//translation;GO:0006413//translational initiation;GO:0006417//regulation of translation;GO:0006446//regulation of translational initiation;GO:0006518//peptide metabolic process;GO:0006807//nitrogen compound metabolic process;GO:0008150//biological_process;GO:0008152//metabolic process;GO:0009058//biosynthetic process;GO:0009059//macromolecule biosynthetic process;GO:0009889//regulation…	--
evm.TU.Chr1.2771	3929	4660	113	11	2	20	167.26	189.22	5.14	0.41	0.07	0.95	120.54	0.476667	-7.98232	3.74881e-08	1.1239e-06	CG5065	XP_044763017.1 fatty acyl-CoA reductase 1-like [Coccinella septempunctata]	Cellular Processes;Organismal Systems	Transport and catabolism;Aging	ko04146//Peroxisome;ko04212//Longevity regulating pathway - worm	K13356;K13356	-	GO:0003854//3-beta-hydroxy-delta5-steroid dehydrogenase activity;GO:0004043//L-aminoadipate-semialdehyde dehydrogenase activity;GO:0005515//protein binding;GO:0016616//oxidoreductase activity, acting on the CH-OH group of donors, NAD or NADP as acceptor;GO:0031419//cobalamin binding;GO:0051287//NAD binding	GO:0006694//steroid biosynthetic process;GO:0015889//cobalamin transport;GO:0019878//lysine biosynthetic process via aminoadipic acid	--
evm.TU.Chr2.1157	383	578	27	0	0	1	25.87	37.25	1.95	0	0	0.08	21.69	0.0266667	-9.66778	3.85065e-08	1.1508e-06	--	XP_044748710.1 uncharacterized protein LOC123309587 isoform X2 [Coccinella septempunctata]	-	-	-	-	-	GO:0005515//protein binding	-	--
MSTRG.10636	1822	2562	9	0	0	0	79.42	106.52	0.42	0	0	0	62.12	0.001	-15.9228	3.85243e-08	1.1508e-06	--	XP_045476758.1 uncharacterized protein LOC123682264 [Harmonia axyridis]	-	-	-	-	-	-	-	--
MSTRG.24294	1888	1337	2060	635	478	431	31.08	20.87	43.72	10.88	7.81	9.22	31.89	9.30333	-1.77728	3.91819e-08	1.16834e-06	Ptpn13	XP_044756940.1 uncharacterized protein LOC123315343 isoform X1 [Coccinella septempunctata]	-	-	-	-	GO:0030288//outer membrane-bounded periplasmic space	GO:0004252//serine-type endopeptidase activity;GO:0005507//copper ion binding;GO:0005515//protein binding;GO:0008236//serine-type peptidase activity;GO:0046870//cadmium ion binding	GO:0006508//proteolysis;GO:0006950//response to stress;GO:0010273//detoxification of copper ion;GO:0030436//asexual sporulation;GO:0071585//detoxification of cadmium ion	--
MSTRG.23740	7397	9802	2	0	0	0	242.63	306.69	0.07	0	0	0	183.13	0.001	-17.4825	3.93912e-08	1.17247e-06	Ano3	XP_045467380.1 anoctamin-6-like isoform X1 [Harmonia axyridis]	-	-	-	-	GO:0005575//cellular_component;GO:0005886//plasma membrane;GO:0016020//membrane;GO:0016021//integral component of membrane;GO:0031224//intrinsic component of membrane;GO:0071944//cell periphery	GO:0003674//molecular_function;GO:0005215//transporter activity;GO:0005216//ion channel activity;GO:0005229//intracellular calcium activated chloride channel activity;GO:0005253//anion channel activity;GO:0005254//chloride channel activity;GO:0005319//lipid transporter activity;GO:0005488//binding;GO:0005515//protein binding;GO:0005548//phospholipid transporter activity;GO:0008509//anion transmem…	GO:0006810//transport;GO:0006811//ion transport;GO:0006820//anion transport;GO:0006821//chloride transport;GO:0006869//lipid transport;GO:0007009//plasma membrane organization;GO:0008150//biological_process;GO:0009266//response to temperature stimulus;GO:0009581//detection of external stimulus;GO:0009582//detection of abiotic stimulus;GO:0009605//response to external stimulus;GO:0009612//response…	--
MSTRG.7916	8081	9282	1	4	2	0	615.84	674.73	0.08	0.26	0.13	0	430.217	0.13	-11.6923	4.05268e-08	1.20411e-06	--	XP_044749958.1 uncharacterized protein LOC123310522 [Coccinella septempunctata]	-	-	-	-	-	-	-	--
evm.TU.Chr8.2032	2992	3403	6	0	0	0	283.67	307.75	0.61	0	0	0	197.343	0.001	-17.5903	4.08818e-08	1.21249e-06	sgt2	XP_044755816.1 small glutamine-rich tetratricopeptide repeat-containing protein alpha-like [Coccinella septempunctata]	-	-	-	-	-	GO:0003674//molecular_function;GO:0005488//binding;GO:0005515//protein binding;GO:0008022//protein C-terminus binding;GO:0030544//Hsp70 protein binding;GO:0031072//heat shock protein binding;GO:0042802//identical protein binding;GO:0042803//protein homodimerization activity;GO:0046982//protein heterodimerization activity;GO:0046983//protein dimerization activity;GO:0051087//chaperone binding	GO:0006457//protein folding;GO:0008150//biological_process;GO:0009987//cellular process	--
MSTRG.13221	5025	4551	3866	23	16	129	226.19	195.41	186.3	0.9	0.6	6.47	202.633	2.65667	-6.25311	4.19439e-08	1.24176e-06	Ces2e	XP_044760957.1 uncharacterized protein LOC123318409 [Coccinella septempunctata]	Metabolism	Xenobiotics biodegradation and metabolism	ko00983//Drug metabolism - other enzymes	K03927	-	GO:0016787//hydrolase activity	-	--
evm.TU.Chr7.2016	47	23	172	3485	3562	907	1.91	0.89	7.46	122.3	120.47	40.97	3.42	94.58	4.78947	4.20438e-08	1.2425e-06	--	XP_044745430.1 proteoglycan 4-like [Coccinella septempunctata]	-	-	-	-	-	-	-	--
evm.TU.Chr1.2346	21	52	39	0	0	0	8.77	20.26	17.05	0	0	0	15.36	0.001	-13.9069	4.21474e-08	1.24335e-06	miox	VEN38411.1 unnamed protein product [Callosobruchus maculatus]	Metabolism;Metabolism;Metabolism	Global and overview maps;Carbohydrate metabolism;Carbohydrate metabolism	ko01100//Metabolic pathways;ko00053//Ascorbate and aldarate metabolism;ko00562//Inositol phosphate metabolism	K00469;K00469;K00469	GO:0005575//cellular_component;GO:0005622//intracellular anatomical structure;GO:0005737//cytoplasm;GO:0005783//endoplasmic reticulum;GO:0005829//cytosol;GO:0016234//inclusion body	GO:0000166//nucleotide binding;GO:0003674//molecular_function;GO:0003824//catalytic activity;GO:0004033//aldo-keto reductase (NADP) activity;GO:0004656//procollagen-proline 4-dioxygenase activity;GO:0005488//binding;GO:0005506//iron ion binding;GO:0008199//ferric iron binding;GO:0016491//oxidoreductase activity;GO:0016614//oxidoreductase activity, acting on CH-OH group of donors;GO:0016616//oxido…	GO:0005975//carbohydrate metabolic process;GO:0006020//inositol metabolic process;GO:0006066//alcohol metabolic process;GO:0006793//phosphorus metabolic process;GO:0006796//phosphate-containing compound metabolic process;GO:0006884//cell volume homeostasis;GO:0007154//cell communication;GO:0007165//signal transduction;GO:0008150//biological_process;GO:0008152//metabolic process;GO:0008361//regula…	--
evm.TU.Chr8.1399	47	41	104	0	2	0	4.58	3.81	10.85	0	0.16	0	6.41333	0.0533333	-6.90989	4.35438e-08	1.28226e-06	--	XP_045475298.1 mushroom body large-type Kenyon cell-specific protein 1 isoform X2 [Harmonia axyridis]	Cellular Processes	Cell growth and death	ko04214//Apoptosis - fly	K20015	-	-	-	--
MSTRG.16178	1909	2074	38	0	0	2	85.29	88.39	1.82	0	0	0.1	58.5	0.0333333	-10.7773	4.42584e-08	1.30099e-06	Stpg2	XP_044752621.1 sperm-tail PG-rich repeat-containing protein 2-like [Coccinella septempunctata]	-	-	-	-	-	-	-	--
MSTRG.23319	993	879	357	9	0	0	44.79	37.82	17.24	0.35	0	0	33.2833	0.116667	-8.15626	4.4653e-08	1.31027e-06	CYP4C1	XP_045467263.1 cytochrome P450 4C1-like [Harmonia axyridis]	-	-	-	-	-	GO:0005506//iron ion binding;GO:0016705//oxidoreductase activity, acting on paired donors, with incorporation or reduction of molecular oxygen;GO:0020037//heme binding	-	--
MSTRG.7855	49	36	25	0	0	0	4.61	3.23	2.52	0	0	0	3.45333	0.001	-11.7538	4.48722e-08	1.31437e-06	--	XP_044749867.1 uncharacterized protein LOC123310458 [Coccinella septempunctata]	-	-	-	-	-	-	-	--
MSTRG.5762	4877	2872	3411	242	85	279	71.7	40.28	53.69	3.08	1.04	4.57	55.2233	2.89667	-4.25281	4.51071e-08	1.31678e-06	ABCA3	XP_044750005.1 phospholipid-transporting ATPase ABCA1-like isoform X3 [Coccinella septempunctata]	Environmental Information Processing	Membrane transport	ko02010//ABC transporters	K05643	GO:0005575//cellular_component;GO:0005887//integral component of plasma membrane;GO:0009295//nucleoid;GO:0009380//excinuclease repair complex;GO:0009898//cytoplasmic side of plasma membrane;GO:0016021//integral component of membrane;GO:0043190//ATP-binding cassette (ABC) transporter complex;GO:0048501//signal recognition particle, plasma membrane targeting;GO:0055051//ATP-binding cassette (ABC) t…	GO:0003677//DNA binding;GO:0003924//GTPase activity;GO:0005047//signal recognition particle binding;GO:0005048//signal sequence binding;GO:0005260//intracellularly ATP-gated chloride channel activity;GO:0005319//lipid transporter activity;GO:0005524//ATP binding;GO:0005525//GTP binding;GO:0009381//excinuclease ABC activity;GO:0015220//choline transmembrane transporter activity;GO:0015221//lipopol…	GO:0000910//cytokinesis;GO:0006289//nucleotide-excision repair;GO:0006614//SRP-dependent cotranslational protein targeting to membrane;GO:0006810//transport;GO:0006817//phosphate ion transport;GO:0006824//cobalt ion transport;GO:0006855//xenobiotic transmembrane transport;GO:0006869//lipid transport;GO:0007059//chromosome segregation;GO:0007601//visual perception;GO:0008150//biological_process;GO…	--
MSTRG.10979	968	1123	614	146	240	118	29.66	33.04	17.87	3.23	5	3.29	26.8567	3.84	-2.8061	4.51131e-08	1.31678e-06	lok	XP_045477659.1 ovarian-specific serine/threonine-protein kinase Lok-like [Harmonia axyridis]	Human Diseases;Cellular Processes;Cellular Processes;Cellular Processes	Infectious disease: viral;Cell growth and death;Cell growth and death;Cell growth and death	ko05166//Human T-cell leukemia virus 1 infection;ko04110//Cell cycle;ko04218//Cellular senescence;ko04115//p53 signaling pathway	K06641;K06641;K06641;K06641	GO:0000781//chromosome, telomeric region;GO:0005575//cellular_component;GO:0005622//intracellular anatomical structure;GO:0005634//nucleus;GO:0005654//nucleoplasm;GO:0005694//chromosome;GO:0005737//cytoplasm;GO:0005794//Golgi apparatus;GO:0012505//endomembrane system;GO:0016604//nuclear body;GO:0016605//PML body;GO:0031974//membrane-enclosed lumen;GO:0031981//nuclear lumen;GO:0043226//organelle;G…	GO:0000166//nucleotide binding;GO:0003674//molecular_function;GO:0003824//catalytic activity;GO:0004672//protein kinase activity;GO:0004674//protein serine/threonine kinase activity;GO:0005488//binding;GO:0005515//protein binding;GO:0005524//ATP binding;GO:0016301//kinase activity;GO:0016740//transferase activity;GO:0016772//transferase activity, transferring phosphorus-containing groups;GO:00167…	GO:0000003//reproduction;GO:0000075//cell cycle checkpoint signaling;GO:0000077//DNA damage checkpoint signaling;GO:0000086//G2/M transition of mitotic cell cycle;GO:0000226//microtubule cytoskeleton organization;GO:0000278//mitotic cell cycle;GO:0000280//nuclear division;GO:0001932//regulation of protein phosphorylation;GO:0001934//positive regulation of protein phosphorylation;GO:0003006//devel…	--
MSTRG.3356	1073	1150	1672	559	729	282	51.48	52.62	85.87	23.22	29.18	15.08	63.3233	22.4933	-1.49324	4.62994e-08	1.3473e-06	--	XP_018572500.1 myb/SANT-like DNA-binding domain-containing protein 3 [Anoplophora glabripennis]	-	-	-	-	-	-	-	--
MSTRG.2210	0	0	0	162	207	22	0	0	0	7.2	8.87	1.26	0.001	5.77667	12.496	4.63212e-08	1.3473e-06	PPP1R15A	XP_018565410.1 uncharacterized protein LOC108906589 [Anoplophora glabripennis]	-	-	-	-	GO:0000164//protein phosphatase type 1 complex;GO:0005575//cellular_component;GO:0005622//intracellular anatomical structure;GO:0005737//cytoplasm;GO:0005739//mitochondrion;GO:0005740//mitochondrial envelope;GO:0005741//mitochondrial outer membrane;GO:0005783//endoplasmic reticulum;GO:0005789//endoplasmic reticulum membrane;GO:0005794//Golgi apparatus;GO:0005829//cytosol;GO:0008287//protein serin…	GO:0003674//molecular_function;GO:0005488//binding;GO:0005515//protein binding;GO:0008047//enzyme activator activity;GO:0008157//protein phosphatase 1 binding;GO:0019208//phosphatase regulator activity;GO:0019211//phosphatase activator activity;GO:0019888//protein phosphatase regulator activity;GO:0019899//enzyme binding;GO:0019900//kinase binding;GO:0019901//protein kinase binding;GO:0019902//ph…	GO:0000122//negative regulation of transcription by RNA polymerase II;GO:0001932//regulation of protein phosphorylation;GO:0001933//negative regulation of protein phosphorylation;GO:0001934//positive regulation of protein phosphorylation;GO:0006355//regulation of transcription, DNA-templated;GO:0006356//regulation of transcription by RNA polymerase I;GO:0006357//regulation of transcription by RNA…	--
MSTRG.3508	39	26	16	1045	759	174	0.42	0.27	0.19	9.85	6.89	2.11	0.293333	6.28333	4.42092	4.69516e-08	1.36156e-06	INV	XP_044746787.1 homeobox protein invected-like [Coccinella septempunctata]	Environmental Information Processing	Signal transduction	ko04341//Hedgehog signaling pathway - fly	K09319	-	GO:0003677//DNA binding	-	--
MSTRG.16625	1	0	0	60	360	110	0.03	0	0	1.3	7.53	3.08	0.01	3.97	8.633	4.69757e-08	1.36156e-06	sad	XP_045470447.1 cytochrome P450 315a1, mitochondrial-like [Harmonia axyridis]	Metabolism	Metabolism of terpenoids and polyketides	ko00981//Insect hormone biosynthesis	K10722	GO:0005575//cellular_component;GO:0005622//intracellular anatomical structure;GO:0005737//cytoplasm;GO:0005739//mitochondrion;GO:0016021//integral component of membrane;GO:0043226//organelle;GO:0043227//membrane-bounded organelle;GO:0043229//intracellular organelle;GO:0043231//intracellular membrane-bounded organelle	GO:0003674//molecular_function;GO:0003824//catalytic activity;GO:0004497//monooxygenase activity;GO:0005488//binding;GO:0005506//iron ion binding;GO:0008395//steroid hydroxylase activity;GO:0016491//oxidoreductase activity;GO:0016705//oxidoreductase activity, acting on paired donors, with incorporation or reduction of molecular oxygen;GO:0020037//heme binding;GO:0032977//membrane insertase activi…	GO:0000902//cell morphogenesis;GO:0000904//cell morphogenesis involved in differentiation;GO:0001700//embryonic development via the syncytial blastoderm;GO:0002009//morphogenesis of an epithelium;GO:0002165//instar larval or pupal development;GO:0006066//alcohol metabolic process;GO:0006629//lipid metabolic process;GO:0006694//steroid biosynthetic process;GO:0006697//ecdysone biosynthetic process…	--
[truncated: 3,011 more rows]

## Sheet: Egg-vs-Pupa
id	Egg-1_count	Egg-2_count	Egg-3_count	Pupae-1_count	Pupae-2_count	Pupae-3_count	Egg-1_fpkm	Egg-2_fpkm	Egg-3_fpkm	Pupae-1_fpkm	Pupae-2_fpkm	Pupae-3_fpkm	Egg_mean	Pupae_mean	log2(fc)	PValue	FDR	Symbol	Description	KEGG_A_class	KEGG_B_class	Pathway	K_ID	GO Component	GO Function	GO Process	TF_family
[truncated: 3,008 more rows]

[truncated: 4 more sheets: Larva-vs-Pupa, Adult-vs-Larva, Egg-vs-Larva, Adult-vs-Pupa]
